# Supplementary material for: Genome-wide profiles of methylation, microRNAs, and gene expression in chemoresistant breast cancer
Source: Sci Rep. 2016 Apr 20;6:24706. doi: 10.1038/srep24706 (PMC4837395; doi:10.1038/srep24706)
Supplement: Supplementary Table [file srep24706-s2.xls]

## Sheet: Table S1
Table S1. Quality control of sequencing data.
a. Mapping coverage of RRBS						b. Promoter/CGI coverage of RRBS assay
Sample	Total reads(M)	Mapped reads(M)	Map rate(%)	Uniquely mapped reads(M)	Uniquely mapped rate (%)		promoter		CGI
							Reads	Rate (%)	Reads	Rate (%)
						Theoretical	17874	100	24653	100
ADM	141	132.09	93.68	108.2	76.74	ADM	16340	91.4	23194	94.1
PTX	141	131.86	93.52	106.71	76.68	PTX	16392	91.7	23305	94.5
WT	141	131.79	93.47	106.11	75.25	WT	16369	91.5	23309	94.5
c.Quality analysis of DGE data
Sample	Clean Rate	Clean Reads	Clean Base	Total Mapped Reads	Total Mapped Rate	Perfect Match	<=2bp Mismatch	Unique Match	Multi-position Match	Total Unmapped Reads
WT	0.9894	7261712	355823888	5473955	0.7538	4732597(65.17%)	741358(10.21%)	3176496(43.74%)	2297459(31.64%)	1787757(24.62%)
ADM	0.9901	7179013	351771637	5477502	0.763	4774166(66.50%)	703336(9.80%)	3064113(42.68%)	2413389(33.62%)	1701511(23.70%)
PTX	0.9894	7038534	344888166	5354718	0.7608	4674377(66.41%)	680341(9.67%)	3016840(42.86%)	2337878(33.22%)	1683816(23.92%)
d.Quality analysis of sRNA-Seq
Sample	Total reads	High quality	3'adapter null	Insert null	5'adapter contaminants	Smaller than 18nt	PolyA	Clean reads	Mapped-reads	Mapped rate
WT	16636142	16548219	4753	9612	81875	169559	1699	16280721	12522999	0.7692
ADM	16313743	16230986	3754	12414	121136	161928	1005	15930749	11485756	0.721
PTX	18911461	18809597	5566	14708	199192	108992	2139	18479000	13548618	0.7332

## Sheet: Table S2
Table S2. Integrated data between RRBS and mRNA-Seq in comparison of chemoresistant versus chemosensitive cells.
#Overlapped genes in two chemoresistant cells versus chemosensitive ones were listed, and their methylation status at genebody, 5'UTR and promoter were indicated.
*DMR information include Type of DMR; Location of DMR; Mehylation value in ADM;Methylation value in WT, Methylation (ADM-WT);p value
GeneSymbol#	TranscriptsID	RPKM in WT	RPKM in ADM	log2(ADM/WT)	P value	FDR	DMR information*	RPKM in WT	RPKM in PTX	log2(PTX/WT)	P value	FDR	DMR information	Up or Down(resist/WT)	KEGG annotation	GO Component	GO Function	GO Process
AATK	NM_001080395	0.109149	0.793568	2.86206	9.6e-05	0.000211226	GenBody_Dmr;chr17:79123564-79123611;0.53;0.94;0.41;4.96E-44	0.109149	0.849488	2.9603	4.19e-05	9.46e-05	GenBody_Dmr;chr17:79092769-79092881;0.54;0.2;-0.34;3.05E-30;GenBody_Dmr;chr17:79122243-79122329;0.7;0.96;0.26;1.99E-19;GenBody_Dmr;chr17:79134719-79134749;0.6;0.96;0.36;2.02E-18	Up	K08899	GO:0031224//intrinsic to membrane;GO:0043231//intracellular membrane-bounded organelle;GO:0044444//cytoplasmic part	GO:0004672//protein kinase activity;GO:0032559	GO:0006468//protein phosphorylation;GO:0012501//programmed cell death
ABAT	NM_001127448	30.3937	0.343988	-6.46527	3.69e-246	2.12e-244	GenBody_Dmr;chr16:8870235-8870392;0.61;0.96;0.35;2.40E-58	30.3937	0.493105	-5.94573	1.63e-235	8.52e-234	GenBody_Dmr;chr16:8870235-8870392;0.61;0.95;0.34;1.05E-51	Down	K13524	GO:0005624//membrane fraction;GO:0031980;GO:0043234//protein complex	GO:0008483//transaminase activity;GO:0019899//enzyme binding;GO:0042802//identical protein binding;GO:0048037//cofactor binding	GO:0006950//response to stress;GO:0007618//mating;GO:0008217//regulation of blood pressure;GO:0009448//gamma-aminobutyric acid metabolic process;GO:0010038//response to metal ion;GO:0014073;GO:0030534//adult behavior;GO:0042133//neurotransmitter metabolic process
ABAT	NM_020686	30.3937	0.343988	-6.46527	3.69e-246	2.12e-244	Promoter_Dmr;chr16:8767923-8768054;0.08;0.67;0.59;8.65E-58;GenBody_Dmr;chr16:8779989-8780060;0.17;0.71;0.54;3.07E-99	30.3937	0.493105	-5.94573	1.63e-235	8.52e-234	Promoter_Dmr;chr16:8767923-8768055;0.07;0.78;0.71;1.06E-70;GenBody_Dmr;chr16:8779989-8780060;0.17;0.67;0.5;8.68E-93	Down	K13524	GO:0005624//membrane fraction;GO:0031980;GO:0043234//protein complex	GO:0008483//transaminase activity;GO:0019899//enzyme binding;GO:0042802//identical protein binding;GO:0048037//cofactor binding	GO:0006950//response to stress;GO:0007618//mating;GO:0008217//regulation of blood pressure;GO:0009448//gamma-aminobutyric acid metabolic process;GO:0010038//response to metal ion;GO:0014073;GO:0030534//adult behavior;GO:0042133//neurotransmitter metabolic process
ABCA17P	NR_003574	0.0462779	2.61525	5.82048	2.66e-16	1.12e-15	Promoter_Dmr;chr16:2391073-2392079;0.92;0.15;-0.77;0;GenBody_Dmr;chr16:2391073-2392079;0.92;0.15;-0.77;0	0.0462779	2.91271	5.9759	4.41e-18	2e-17	Promoter_Dmr;chr16:2391073-2392103;0.92;0.2;-0.72;0;GenBody_Dmr;chr16:2391073-2392103;0.92;0.2;-0.72;0	Up	K05643	GO:0043231//intracellular membrane-bounded organelle	GO:0000166//nucleotide binding	GO:0044255//cellular lipid metabolic process
ABCA1	NM_005502	1.6773	0.0365481	-5.5202	3.06e-25	1.79e-24	Promoter_Dmr;chr9:107690534-107690607;0.94;0.5;-0.44;1.05E-08;GenBody_Dmr;chr9:107689129-107689406;0.88;0.01;-0.87;8.47E-277;GenBody_Dmr;chr9:107689849-107690142;0.96;0.71;-0.25;3.46E-67	1.6773	0.0935562	-4.16417	1.65e-21	8.46e-21	Promoter_Dmr;chr9:107689848-107690698;0.97;0.15;-0.82;0;GenBody_Dmr;chr9:107689129-107689406;0.88;0.02;-0.86;4.72E-252;GenBody_Dmr;chr9:107689848-107690698;0.97;0.15;-0.82;0	Down	K05641	GO:0005626//insoluble fraction;GO:0016021//integral to membrane;GO:0030139//endocytic vesicle;GO:0044459//plasma membrane part	GO:0015075//ion transmembrane transporter activity;GO:0015248//sterol transporter activity;GO:0015405;GO:0017111//nucleoside-triphosphatase activity;GO:0019905//syntaxin binding;GO:0030226;GO:0032559;GO:0032934//sterol binding;GO:0051020//GTPase binding;GO:0070325//lipoprotein particle receptor binding;GO:0071813//lipoprotein particle binding	GO:0006171//cAMP biosynthetic process;GO:0006464//protein modification process;GO:0006909//phagocytosis;GO:0007033//vacuole organization;GO:0007166//cell surface receptor linked signaling pathway;GO:0007266//Rho protein signal transduction;GO:0009207;GO:0010742//macrophage derived foam cell differentiation;GO:0010874//regulation of cholesterol efflux;GO:0010878//cholesterol storage;GO:0015914//ph…
ABCB1	NM_000927	0.164317	330.584	10.9743	0	0	Promoter_Dmr;chr7:87229774-87229851;0.71;0.43;-0.28;2.24E-229	0.164317	108.091	9.36155	0	0	Promoter_Dmr;chr7:87229777-87229851;0.72;0.48;-0.24;2.46E-147	Up	K05658	GO:0005626//insoluble fraction;GO:0005911//cell-cell junction;GO:0012505//endomembrane system;GO:0031224//intrinsic to membrane;GO:0043231//intracellular membrane-bounded organelle	GO:0032559;GO:0042626//ATPase activity, coupled to transmembrane movement of substances	GO:0006810//transport;GO:0042221//response to chemical stimulus
ABCB6	NM_005689	12.5102	3.5619	-1.81238	1.19e-19	5.72e-19	Promoter_Dmr;chr2:220083998-220084349;0.99;0.28;-0.71;7.50E-143	12.5102	1.6933	-2.88519	6.68e-33	4.71e-32	Promoter_Dmr;chr2:220083999-220084174;0.99;0.42;-0.57;4.67E-68	Down	K05661	GO:0031306//intrinsic to mitochondrial outer membrane;GO:0043234//protein complex	GO:0005506//iron ion binding;GO:0015082;GO:0032559;GO:0042626//ATPase activity, coupled to transmembrane movement of substances	GO:0006778//porphyrin-containing compound metabolic process;GO:0009207;GO:0009636//response to toxin;GO:0015691//cadmium ion transport;GO:0030005;GO:0051181//cofactor transport
ABCC3	NM_003786	14.2096	0.01	-10.4727	7.86e-116	1.81e-114	Promoter_Dmr;chr17:48712234-48712514;0;0.33;0.33;4.37E-308;GenBody_Dmr;chr17:48712234-48712514;0;0.33;0.33;4.37E-308;GenBody_Dmr;chr17:48762222-48762431;0.11;0.52;0.41;5.82E-82	14.2096	0.0379604	-8.54816	1.34e-111	2.85e-110	Promoter_Dmr;chr17:48712234-48712541;0;0.38;0.38;0;GenBody_Dmr;chr17:48712234-48712541;0;0.38;0.38;0;GenBody_Dmr;chr17:48762222-48762431;0.11;0.76;0.65;1.41E-164	Down	K05667	GO:0005626//insoluble fraction;GO:0016021//integral to membrane;GO:0044459//plasma membrane part	GO:0008509//anion transmembrane transporter activity;GO:0015405;GO:0017111//nucleoside-triphosphatase activity;GO:0032559;GO:0042626//ATPase activity, coupled to transmembrane movement of substances	GO:0006810//transport;GO:0009207;GO:0015721//bile acid and bile salt transport;GO:0015893//drug transport
ABCD1	NM_000033	6.91997	2.23493	-1.63054	4.54e-12	1.59e-11	GenBody_Dmr;chrX:152992125-152992300;0.96;0.22;-0.74;1.37E-131;GenBody_Dmr;chrX:153008829-153009152;0.6;0.99;0.39;4.42E-21;GenBody_Dmr;chrX:153009952-153009964;0.04;0.37;0.33;1.84E-13;5-UTR_dmr;chrX:152990579-152990753;0.73;0.95;0.22;1.76E-11	6.91997	2.0223	-1.77477	3.03e-13	1.12e-12	GenBody_Dmr;chrX:152992125-152992300;0.96;0.06;-0.9;1.09E-178;GenBody_Dmr;chrX:153008829-153009152;0.6;0.98;0.38;8.58E-22;GenBody_Dmr;chrX:153009952-153009999;0.07;0.48;0.41;3.43E-30	Down	K05675	GO:0016021//integral to membrane;GO:0031231//intrinsic to peroxisomal membrane;GO:0043234//protein complex	GO:0005324//long-chain fatty acid transporter activity;GO:0005515//protein binding;GO:0015405;GO:0017111//nucleoside-triphosphatase activity;GO:0032559	GO:0006635//fatty acid beta-oxidation;GO:0006996//organelle organization;GO:0009207;GO:0043574//peroxisomal transport
ABCG1	NM_016818	17.765	0.01	-10.7948	5.79e-88	1.02e-86	Promoter_Dmr;chr21:43638984-43639880;0.02;0.97;0.95;0;GenBody_Dmr;chr21:43638984-43639880;0.02;0.97;0.95;0	17.765	0.066785	-8.0553	2.53e-84	4.12e-83	Promoter_Dmr;chr21:43638984-43639880;0.02;0.97;0.95;0;GenBody_Dmr;chr21:43638984-43639880;0.02;0.97;0.95;0	Down	K05679	GO:0005768//endosome;GO:0009986//cell surface;GO:0012505//endomembrane system;GO:0016021//integral to membrane;GO:0031090//organelle membrane	GO:0008565//protein transporter activity;GO:0015248//sterol transporter activity;GO:0017111//nucleoside-triphosphatase activity;GO:0032559;GO:0032934//sterol binding;GO:0042802//identical protein binding;GO:0046983//protein dimerization activity	GO:0006516//glycoprotein catabolic process;GO:0009207;GO:0009593//detection of chemical stimulus;GO:0010033//response to organic substance;GO:0010468//regulation of gene expression;GO:0010742//macrophage derived foam cell differentiation;GO:0010874//regulation of cholesterol efflux;GO:0010878//cholesterol storage;GO:0010883//regulation of lipid storage;GO:0010893//positive regulation of steroid b…
ABCG1	NM_207174	17.765	0.01	-10.7948	5.79e-88	1.02e-86	GenBody_Dmr;chr21:43654695-43655276;0.05;0.97;0.92;0	17.765	0.066785	-8.0553	2.53e-84	4.12e-83	GenBody_Dmr;chr21:43654695-43655276;0.05;0.97;0.92;0	Down	K05679	GO:0005768//endosome;GO:0009986//cell surface;GO:0012505//endomembrane system;GO:0016021//integral to membrane;GO:0031090//organelle membrane	GO:0008565//protein transporter activity;GO:0015248//sterol transporter activity;GO:0017111//nucleoside-triphosphatase activity;GO:0032559;GO:0032934//sterol binding;GO:0042802//identical protein binding;GO:0046983//protein dimerization activity	GO:0006516//glycoprotein catabolic process;GO:0009207;GO:0009593//detection of chemical stimulus;GO:0010033//response to organic substance;GO:0010468//regulation of gene expression;GO:0010742//macrophage derived foam cell differentiation;GO:0010874//regulation of cholesterol efflux;GO:0010878//cholesterol storage;GO:0010883//regulation of lipid storage;GO:0010893//positive regulation of steroid b…
ABHD15	NM_198147	9.61859	2.91225	-1.72369	5.39e-16	2.25e-15	Promoter_Dmr;chr17:27893168-27893732;0.5;0.01;-0.49;0;GenBody_Dmr;chr17:27893168-27893732;0.5;0.01;-0.49;0	9.61859	4.56059	-1.0766	1.9e-08	5.45e-08	GenBody_Dmr;chr17:27893168-27893649;0.6;0.01;-0.59;0	Down	K13707	-	GO:0016788//hydrolase activity, acting on ester bonds	-
ABHD8	NM_024527	1.8336	7.45338	2.02321	3.49e-10	1.11e-09	GenBody_Dmr;chr19:17403238-17403457;0.52;0;-0.52;4.23E-289;GenBody_Dmr;chr19:17404157-17404198;0.49;0.92;0.43;2.69E-26;GenBody_Dmr;chr19:17404960-17405076;0.44;0.09;-0.35;7.42E-77	1.8336	5.11882	1.48113	3.3e-05	7.52e-05	GenBody_Dmr;chr19:17403238-17403457;0.52;0;-0.52;4.36252011809054e-315;GenBody_Dmr;chr19:17404157-17404198;0.49;0.93;0.44;1.36E-26;GenBody_Dmr;chr19:17404977-17405076;0.45;0.1;-0.35;4.99E-85	Up	K13701	-	GO:0003824//catalytic activity	-
ABI3	NM_016428	0.01	25.4518	11.3135	4.34e-85	7.37e-84	Promoter_Dmr;chr17:47287974-47288219;0.96;0.07;-0.89;0;GenBody_Dmr;chr17:47287974-47288219;0.96;0.07;-0.89;0	0.01	26.9848	11.3979	1.38e-89	2.4e-88	Promoter_Dmr;chr17:47287974-47288219;0.96;0.24;-0.72;1.61E-232;GenBody_Dmr;chr17:47287974-47288219;0.96;0.24;-0.72;1.61E-232	Up	K05751	GO:0031252//cell leading edge;GO:0044424//intracellular part	GO:0005488//binding	GO:0006468//protein phosphorylation;GO:0016477//cell migration
ABL2	NM_001136001	4.66959	22.2848	2.25469	2.17e-174	7.95e-173	GenBody_Dmr;chr1:179107982-179108131;0.94;0.07;-0.87;4.40E-250;GenBody_Dmr;chr1:179138411-179138450;0.96;0.62;-0.34;2.48E-40	4.66959	33.9377	2.86152	0	0	GenBody_Dmr;chr1:179108041-179108131;0.93;0.11;-0.82;2.71E-258;GenBody_Dmr;chr1:179138411-179138450;0.96;0.63;-0.33;1.27E-39	Up	K08887	GO:0005856//cytoskeleton;GO:0031410//cytoplasmic vesicle;GO:0043232;GO:0044444//cytoplasmic part	GO:0004713//protein tyrosine kinase activity;GO:0032559;GO:0046914//transition metal ion binding	GO:0006468//protein phosphorylation;GO:0007015//actin filament organization;GO:0023060;GO:0043085//positive regulation of catalytic activity
ABLIM3	NM_014945	2.72722	8.24457	1.59601	8.01e-16	3.32e-15	Promoter_Dmr;chr5:148520954-148521595;0.3;0;-0.3;1.66E-139;GenBody_Dmr;chr5:148520954-148521595;0.3;0;-0.3;1.66E-139	2.72722	9.66724	1.82567	1.32e-21	6.81e-21	Promoter_Dmr;chr5:148520954-148521595;0.3;0.01;-0.29;5.01E-158;GenBody_Dmr;chr5:148520954-148521595;0.3;0.01;-0.29;5.01E-158;GenBody_Dmr;chr5:148553311-148553412;0.54;0.87;0.33;3.77E-32	Up	K07520	GO:0044424//intracellular part	GO:0008092//cytoskeletal protein binding;GO:0046914//transition metal ion binding	GO:0006357//regulation of transcription from RNA polymerase II promoter;GO:0006996//organelle organization
ACAA2	NM_006111	19.7585	7.57976	-1.38225	5.23e-14	2.01e-13	Promoter_Dmr;chr18:47340827-47340873;0.01;0.43;0.42;7.54E-66	19.7585	7.96268	-1.31115	7.12e-13	2.58e-12	Promoter_Dmr;chr18:47340831-47340873;0.01;0.36;0.35;1.64E-57	Down	K07508	GO:0019866//organelle inner membrane;GO:0031980	GO:0016408	GO:0006732//coenzyme metabolic process;GO:0008203//cholesterol metabolic process;GO:0009062//fatty acid catabolic process
ACADSB	NM_001609	8.38404	1.16436	-2.84811	5.83e-43	5.24e-42	GenBody_Dmr;chr10:124769172-124769191;0.22;0.93;0.71;1.22E-65	8.38404	1.29157	-2.69852	4.71e-40	3.92e-39	GenBody_Dmr;chr10:124769172-124769191;0.22;0.8;0.58;8.57E-41	Down	K09478	GO:0031980	GO:0003995//acyl-CoA dehydrogenase activity;GO:0030554//adenyl nucleotide binding	GO:0006732//coenzyme metabolic process;GO:0009062//fatty acid catabolic process
ACD	NM_022914	7.95599	25.4979	1.68027	1.52e-24	8.72e-24	Promoter_Dmr;chr16:67694694-67694918;0.01;0.4;0.39;0;GenBody_Dmr;chr16:67693605-67693638;0.04;0.27;0.23;1.51E-57;GenBody_Dmr;chr16:67694694-67694918;0.01;0.4;0.39;0	7.95599	20.3792	1.35699	8.15e-15	3.23e-14	Promoter_Dmr;chr16:67694694-67694989;0.01;0.45;0.44;0;GenBody_Dmr;chr16:67694694-67694989;0.01;0.45;0.44;0	Up	K11114	GO:0000782;GO:0031981//nuclear lumen	GO:0003676//nucleic acid binding;GO:0019899//enzyme binding	GO:0003002//regionalization;GO:0007004//telomere maintenance via telomerase;GO:0015031//protein transport;GO:0016233//telomere capping;GO:0034502//protein localization to chromosome;GO:0035108//limb morphogenesis;GO:0043388//positive regulation of DNA binding;GO:0048731;GO:0051347//positive regulation of transferase activity
ACN9	NM_020186	0.01	6.96875	9.44476	3.67e-23	2.02e-22	5-UTR_dmr;chr7:96746964-96747033;0.82;0.01;-0.81;1.14E-272	0.01	5.5181	9.10803	2.22e-18	1.02e-17	5-UTR_dmr;chr7:96746964-96747033;0.82;0;-0.82;0	Up	-	GO:0005740//mitochondrial envelope	-	GO:0006094//gluconeogenesis
ACOT7	NM_007274	20.9411	85.2713	2.02573	3.23e-87	5.65e-86	GenBody_Dmr;chr1:6423308-6423392;0.48;0.03;-0.45;2.69E-24;GenBody_Dmr;chr1:6438368-6438479;0.91;0.69;-0.22;6.27E-07	20.9411	59.6537	1.51028	4.83e-41	4.1e-40	GenBody_Dmr;chr1:6423308-6423392;0.48;0.04;-0.44;3.56E-19	Up	K01068	GO:0043231//intracellular membrane-bounded organelle;GO:0044444//cytoplasmic part	GO:0005504//fatty acid binding;GO:0016291	GO:0006631//fatty acid metabolic process
ACOT9	NM_001037171	12.2325	48.9559	2.00077	1.07e-47	1.05e-46	GenBody_Dmr;chrX:23759980-23760072;0.97;0.01;-0.96;5.85E-98	12.2325	50.241	2.03815	1.28e-49	1.28e-48	GenBody_Dmr;chrX:23759980-23760072;0.97;0;-0.97;3.77E-81	Up	-	GO:0043231//intracellular membrane-bounded organelle	GO:0005488//binding;GO:0016291	GO:0006732//coenzyme metabolic process
ACSL1	NM_001995	7.15004	2.11156	-1.75964	4.38e-14	1.69e-13	Promoter_Dmr;chr4:185746592-185746965;0;0.38;0.38;0;GenBody_Dmr;chr4:185746592-185746965;0;0.38;0.38;0	7.15004	1.54434	-2.21096	2.92e-18	1.33e-17	Promoter_Dmr;chr4:185746929-185746965;0;0.39;0.39;3.77E-128;Promoter_Dmr;chr4:185747505-185747539;0.1;0.43;0.33;5.35E-07;Promoter_Dmr;chr4:185747717-185747731;0.67;0.98;0.31;8.73E-40;GenBody_Dmr;chr4:185746929-185746965;0;0.39;0.39;3.77E-128	Down	K01897	GO:0031224//intrinsic to membrane;GO:0031966//mitochondrial membrane;GO:0042598//vesicular fraction;GO:0044439	GO:0015645//fatty acid ligase activity;GO:0032559	GO:0006641//triglyceride metabolic process;GO:0019217//regulation of fatty acid metabolic process;GO:0032501//multicellular organismal process
ACSL4	NM_022977	0.0724394	14.2202	7.61695	6.73e-115	1.54e-113	GenBody_Dmr;chrX:108973996-108974116;0.67;0.95;0.28;7.98E-07	0.0724394	13.4573	7.5374	7.22e-108	1.49e-106	Promoter_Dmr;chrX:108976035-108976284;0.55;0;-0.55;1.29E-171;GenBody_Dmr;chrX:108976035-108976284;0.55;0;-0.55;1.29E-171	Up	K01897	GO:0031224//intrinsic to membrane;GO:0031966//mitochondrial membrane;GO:0042598//vesicular fraction;GO:0044297//cell body;GO:0044439	GO:0015645//fatty acid ligase activity;GO:0032559	GO:0006631//fatty acid metabolic process;GO:0006641//triglyceride metabolic process;GO:0006869//lipid transport;GO:0007610//behavior;GO:0031175//neuron projection development;GO:0031667//response to nutrient levels;GO:0034097//response to cytokine stimulus;GO:0048609//multicellular organismal reproductive process
ACSS1	NM_032501	2.07285	0.685033	-1.59737	4.39e-05	9.97e-05	Promoter_Dmr;chr20:25038528-25039162;0.55;0.01;-0.54;0;5-UTR_dmr;chr20:25038528-25039162;0.55;0.01;-0.54;0	2.07285	0.263033	-2.9783	2.52e-09	7.59e-09	Promoter_Dmr;chr20:25038795-25039162;0.55;0.02;-0.53;0	Down	K01895	GO:0031980	GO:0016405//CoA-ligase activity;GO:0032559	GO:0006083//acetate metabolic process;GO:0006084//acetyl-CoA metabolic process;GO:0019541//propionate metabolic process
ACTC1	NM_005159	0.01	1.35281	7.07982	1.67e-08	4.82e-08	Promoter_Dmr;chr15:35087653-35087786;0.8;0;-0.8;0;5-UTR_dmr;chr15:35087653-35087786;0.8;0;-0.8;0	0.01	1.65156	7.36769	3.66e-10	1.16e-09	Promoter_Dmr;chr15:35087653-35087786;0.8;0.01;-0.79;0;5-UTR_dmr;chr15:35087653-35087786;0.8;0.01;-0.79;0	Up	K12314	GO:0000267//cell fraction;GO:0005884//actin filament;GO:0030017//sarcomere	GO:0008092//cytoskeletal protein binding;GO:0017111//nucleoside-triphosphatase activity;GO:0032559	GO:0003015//heart process;GO:0006941//striated muscle contraction;GO:0007015//actin filament organization;GO:0010033//response to organic substance;GO:0012501//programmed cell death;GO:0030239//myofibril assembly;GO:0060415//muscle tissue morphogenesis
ADAM11	NM_002390	1.01265	2.48811	1.29692	0.000147802	0.000319171	Promoter_Dmr;chr17:42836033-42836221;0.37;0.8;0.43;1.16E-38;GenBody_Dmr;chr17:42852821-42852852;0.02;0.36;0.34;5.29E-28;GenBody_Dmr;chr17:42856886-42857076;0.74;0.46;-0.28;3.85E-23	1.01265	3.88849	1.94108	2.31e-10	7.37e-10	Promoter_Dmr;chr17:42836033-42836214;0.41;0.81;0.4;5.46E-30;GenBody_Dmr;chr17:42852794-42852840;0.01;0.26;0.25;1.35E-16	Up	K06837	GO:0031224//intrinsic to membrane	GO:0004175//endopeptidase activity;GO:0005102//receptor binding;GO:0046914//transition metal ion binding	GO:0007166//cell surface receptor linked signaling pathway;GO:0019538//protein metabolic process
ADAM19	NM_033274	0.357476	8.71269	4.6072	1.66e-71	2.34e-70	Promoter_Dmr;chr5:157002482-157002868;0.95;0;-0.95;0;GenBody_Dmr;chr5:156963196-156963255;0.59;0.99;0.4;3.30E-36;GenBody_Dmr;chr5:157002482-157002868;0.95;0;-0.95;0	0.357476	5.08051	3.82905	3.81e-37	2.97e-36	Promoter_Dmr;chr5:157002419-157002868;0.95;0;-0.95;0;GenBody_Dmr;chr5:156963196-156963255;0.59;0.98;0.39;7.22E-33;GenBody_Dmr;chr5:157002419-157002868;0.95;0;-0.95;0	Up	K08608	GO:0031224//intrinsic to membrane	GO:0004175//endopeptidase activity;GO:0019904//protein domain specific binding;GO:0046914//transition metal ion binding	GO:0033619//membrane protein proteolysis;GO:0048513//organ development
ADAM9	NR_027878	15.9349	108.252	2.76413	0	0	GenBody_Dmr;chr8:38893065-38893246;0.98;0.03;-0.95;0	15.9349	61.1161	1.93936	1.53e-131	3.88e-130	GenBody_Dmr;chr8:38893065-38893246;0.98;0.02;-0.96;0	Up	K06834	GO:0009897//external side of plasma membrane;GO:0031224//intrinsic to membrane;GO:0044421//extracellular region part;GO:0044424//intracellular part	GO:0004175//endopeptidase activity;GO:0005102//receptor binding;GO:0019901//protein kinase binding;GO:0019904//protein domain specific binding;GO:0046914//transition metal ion binding	GO:0000165//MAPKKK cascade;GO:0000302//response to reactive oxygen species;GO:0002274;GO:0006509//membrane protein ectodomain proteolysis;GO:0007178//transmembrane receptor protein serine/threonine kinase signaling pathway;GO:0009913//epidermal cell differentiation;GO:0010038//response to metal ion;GO:0016337//cell-cell adhesion;GO:0030335//positive regulation of cell migration;GO:0031331;GO:0031…
ADAMTS10	NM_030957	0.01	0.544211	5.76609	0.000258148	0.000544601	Promoter_Dmr;chr19:8675409-8675726;0.55;0;-0.55;0;GenBody_Dmr;chr19:8650177-8650359;0.36;0.83;0.47;1.74E-22;GenBody_Dmr;chr19:8651244-8651340;0.35;0.95;0.6;5.87E-158;GenBody_Dmr;chr19:8656860-8657052;0.97;0.66;-0.31;1.27E-97;GenBody_Dmr;chr19:8657640-8657813;0.98;0.66;-0.32;4.73E-84;GenBody_Dmr;chr19:8674344-8674908;0.98;0.01;-0.97;0;GenBody_Dmr;chr19:8675409-8675726;0.55;0;-0.55;0	0.01	0.975153	6.60756	4.04e-07	1.06e-06	Promoter_Dmr;chr19:8675409-8675726;0.55;0.01;-0.54;2.64E-273;GenBody_Dmr;chr19:8650177-8650359;0.36;0.88;0.52;2.74E-26;GenBody_Dmr;chr19:8651244-8651340;0.35;0.96;0.61;2.74E-169;GenBody_Dmr;chr19:8657035-8657052;0.97;0.37;-0.6;2.30E-104;GenBody_Dmr;chr19:8657640-8657813;0.98;0.67;-0.31;1.12E-84;GenBody_Dmr;chr19:8674344-8674908;0.98;0.02;-0.96;0;GenBody_Dmr;chr19:8675409-8675726;0.55;0.01;-0.54;2…	Up	K08625	-	-	-
ADAMTS12	NM_030955	0.01	2.05531	7.68321	1.4e-16	5.98e-16	Promoter_Dmr;chr5:33892258-33892430;0.98;0.01;-0.97;0	0.01	1.19121	6.89629	7.37e-10	2.29e-09	Promoter_Dmr;chr5:33892258-33892430;0.98;0.01;-0.97;0	Up	K08626	GO:0031012//extracellular matrix	GO:0004175//endopeptidase activity;GO:0046914//transition metal ion binding	GO:0019538//protein metabolic process
ADAMTS19	NM_133638	16.4906	0.0755165	-7.77063	1.67e-127	4.23e-126	Promoter_Dmr;chr5:128796222-128796244;0;0.76;0.76;4.44E-33;GenBody_Dmr;chr5:128796222-128796244;0;0.76;0.76;4.44E-33;GenBody_Dmr;chr5:128796911-128797112;0;0.51;0.51;3.31478138230671e-315	16.4906	0.01	-10.6874	1.16e-129	2.91e-128	Promoter_Dmr;chr5:128796222-128796266;0;0.57;0.57;3.99E-21;GenBody_Dmr;chr5:128796222-128796266;0;0.57;0.57;3.99E-21	Down	K08633	GO:0031012//extracellular matrix	GO:0004175//endopeptidase activity;GO:0046914//transition metal ion binding	GO:0019538//protein metabolic process
ADAMTS1	NM_006988	0.0415014	13.6605	8.36263	7.96e-98	1.57e-96	Promoter_Dmr;chr21:28218953-28219017;0.7;0.41;-0.29;1.38E-58;GenBody_Dmr;chr21:28216581-28217748;0.27;0;-0.27;0	0.0415014	73.6017	10.7924	0	0	Promoter_Dmr;chr21:28218953-28219017;0.7;0.48;-0.22;6.08E-40;GenBody_Dmr;chr21:28216581-28217748;0.27;0.01;-0.26;0	Up	K08617	GO:0005578//proteinaceous extracellular matrix;GO:0031982//vesicle	GO:0004175//endopeptidase activity;GO:0005539//glycosaminoglycan binding;GO:0046914//transition metal ion binding	GO:0001525//angiogenesis;GO:0007166//cell surface receptor linked signaling pathway;GO:0008283//cell proliferation;GO:0008585//female gonad development;GO:0019538//protein metabolic process;GO:0060343
ADAMTS2	NM_014244	0.01	0.482366	5.59205	8.24e-06	1.98e-05	GenBody_Dmr;chr5:178540318-178540344;0.41;0.76;0.35;1.65E-18;GenBody_Dmr;chr5:178548117-178548137;0.73;0.98;0.25;2.56E-41;GenBody_Dmr;chr5:178562876-178562924;0.72;0.97;0.25;5.26E-38	0.01	0.319586	4.99813	0.000445996	0.000914214	GenBody_Dmr;chr5:178540318-178540344;0.41;0.89;0.48;1.33E-35;GenBody_Dmr;chr5:178562887-178562924;0.72;0.97;0.25;2.54E-31	Up	K08618	GO:0031012//extracellular matrix	GO:0004175//endopeptidase activity;GO:0046914//transition metal ion binding	GO:0008544//epidermis development;GO:0016485//protein processing;GO:0030198//extracellular matrix organization;GO:0030323//respiratory tube development;GO:0032963//collagen metabolic process;GO:0048232//male gamete generation
ADAMTS2	NM_021599	0.01	0.482366	5.59205	8.24e-06	1.98e-05	Promoter_Dmr;chr5:178771262-178772783;0.9;0.1;-0.8;0;GenBody_Dmr;chr5:178593959-178594587;0.92;0.41;-0.51;0;GenBody_Dmr;chr5:178598976-178599171;0.63;0.97;0.34;1.26E-26;GenBody_Dmr;chr5:178631793-178631808;0.35;0.93;0.58;2.05E-50;GenBody_Dmr;chr5:178692659-178693119;0.96;0;-0.96;0;GenBody_Dmr;chr5:178763115-178763187;0.5;0.96;0.46;6.40E-79;GenBody_Dmr;chr5:178770821-178770912;0.71;0.97;0.26;3.62E…	0.01	0.319586	4.99813	0.000445996	0.000914214	Promoter_Dmr;chr5:178771261-178772783;0.9;0.11;-0.79;0;GenBody_Dmr;chr5:178593959-178594019;0.91;0.52;-0.39;1.26E-94;GenBody_Dmr;chr5:178594124-178594375;0.9;0.08;-0.82;0;GenBody_Dmr;chr5:178594566-178594582;0.93;0.65;-0.28;2.87E-11;GenBody_Dmr;chr5:178598976-178599171;0.63;0.98;0.35;6.94E-28;GenBody_Dmr;chr5:178631615-178631808;0.55;0.89;0.34;1.05E-30;GenBody_Dmr;chr5:178692659-178693119;0.96;0.…	Up	K08618	GO:0031012//extracellular matrix	GO:0004175//endopeptidase activity;GO:0046914//transition metal ion binding	GO:0008544//epidermis development;GO:0016485//protein processing;GO:0030198//extracellular matrix organization;GO:0030323//respiratory tube development;GO:0032963//collagen metabolic process;GO:0048232//male gamete generation
ADAMTS3	NM_014243	0.01	2.53524	7.98598	9.25e-24	5.19e-23	Promoter_Dmr;chr4:73434904-73435293;0.82;0;-0.82;0;GenBody_Dmr;chr4:73399860-73399961;0.42;0.95;0.53;1.60E-49	0.01	1.38223	7.11085	3.31e-13	1.22e-12	Promoter_Dmr;chr4:73434904-73435292;0.82;0;-0.82;0;GenBody_Dmr;chr4:73399860-73399961;0.42;0.94;0.52;8.59E-48	Up	K08619	GO:0031012//extracellular matrix	GO:0004175//endopeptidase activity;GO:0005539//glycosaminoglycan binding;GO:0046914//transition metal ion binding	GO:0007166//cell surface receptor linked signaling pathway;GO:0016485//protein processing;GO:0030198//extracellular matrix organization;GO:0032963//collagen metabolic process
ADAMTS6	NM_197941	0.0265896	20.8259	9.6133	1.81e-234	9.84e-233	GenBody_Dmr;chr5:64460162-64460290;0.26;0.92;0.66;3.98E-39;GenBody_Dmr;chr5:64516309-64516401;0.29;0.97;0.68;1.26E-67;GenBody_Dmr;chr5:64684800-64684948;0.71;0.97;0.26;5.71E-65	0.0265896	35.4682	10.3814	0	0	GenBody_Dmr;chr5:64460162-64460290;0.26;0.78;0.52;3.86E-16;GenBody_Dmr;chr5:64516309-64516401;0.29;0.98;0.69;8.12E-55;GenBody_Dmr;chr5:64684800-64684948;0.71;0.97;0.26;1.06E-76	Up	K08621	GO:0031012//extracellular matrix	GO:0004175//endopeptidase activity;GO:0046914//transition metal ion binding	GO:0019538//protein metabolic process
ADAMTS9	NM_182920	1.98171	0.104786	-4.24123	2.02e-18	9.27e-18	Promoter_Dmr;chr3:64673440-64673957;0.59;0.01;-0.58;0;GenBody_Dmr;chr3:64536987-64537165;0.45;0.96;0.51;1.17E-23;GenBody_Dmr;chr3:64587693-64587824;0.22;0.96;0.74;8.38E-185;GenBody_Dmr;chr3:64598926-64599037;0.03;0.91;0.88;0	1.98171	0.429172	-2.20712	2.51e-10	8.01e-10	Promoter_Dmr;chr3:64673440-64673850;0.63;0.01;-0.62;0;GenBody_Dmr;chr3:64536987-64537165;0.45;0.93;0.48;9.41E-14;GenBody_Dmr;chr3:64587693-64587824;0.22;0.96;0.74;1.63E-141;GenBody_Dmr;chr3:64598926-64599037;0.03;0.65;0.62;3.64E-135	Down	K08624	GO:0031012//extracellular matrix	GO:0004175//endopeptidase activity;GO:0046914//transition metal ion binding	GO:0009057//macromolecule catabolic process;GO:0019538//protein metabolic process;GO:0032501//multicellular organismal process;GO:0045634//regulation of melanocyte differentiation
ADAMTSL3	NM_207517	0.158516	2.35737	3.89448	1.92e-20	9.55e-20	Promoter_Dmr;chr15:84322861-84323366;0.59;0.08;-0.51;0;GenBody_Dmr;chr15:84322861-84323366;0.59;0.08;-0.51;0	0.158516	1.26052	2.99133	2.37e-09	7.14e-09	Promoter_Dmr;chr15:84322861-84323448;0.64;0.09;-0.55;0;GenBody_Dmr;chr15:84322861-84323448;0.64;0.09;-0.55;0	Up	K08631	GO:0031012//extracellular matrix	GO:0046914//transition metal ion binding;GO:0070011	-
ADAMTSL4	NM_019032	0.0920939	21.6393	7.87633	4.45e-138	1.25e-136	GenBody_Dmr;chr1:150521876-150522314;0.44;0.01;-0.43;0;GenBody_Dmr;chr1:150522725-150522816;0.98;0.12;-0.86;2.91E-147	0.0920939	27.6729	8.23115	3.16e-176	1.11e-174	GenBody_Dmr;chr1:150521909-150522314;0.55;0.01;-0.54;0	Up	K08632	GO:0005578//proteinaceous extracellular matrix	GO:0004175//endopeptidase activity;GO:0019899//enzyme binding	GO:0006915//apoptotic process;GO:0043062//extracellular structure organization
ADAMTSL5	NM_213604	0.81121	6.56814	3.01734	5.01e-18	2.27e-17	Promoter_Dmr;chr19:1514520-1514663;0.94;0.59;-0.35;6.05E-07;GenBody_Dmr;chr19:1508079-1508556;0.32;0.04;-0.28;2.99E-65	0.81121	8.92129	3.4591	7.61e-27	4.58e-26	GenBody_Dmr;chr19:1508079-1508556;0.32;0.05;-0.27;5.10E-61;GenBody_Dmr;chr19:1511883-1511909;0.86;0.59;-0.27;3.87E-24	Up	K08626;K08621	GO:0031012//extracellular matrix	GO:0004175//endopeptidase activity;GO:0046914//transition metal ion binding	-
ADAP1	NM_006869	8.86991	3.94495	-1.16891	1.34e-06	3.41e-06	GenBody_Dmr;chr7:944475-944732;0.82;0.27;-0.55;4.08E-216;GenBody_Dmr;chr7:948466-948713;0.98;0.05;-0.93;0;GenBody_Dmr;chr7:949073-949168;0.98;0.19;-0.79;0;GenBody_Dmr;chr7:953918-954042;0.96;0.65;-0.31;1.46E-51;GenBody_Dmr;chr7:963009-963205;0.97;0.66;-0.31;8.85E-53;GenBody_Dmr;chr7:964403-964542;0.93;0.48;-0.45;2.55E-30	8.86991	4.29178	-1.04734	1.12e-05	2.67e-05	GenBody_Dmr;chr7:944475-944732;0.82;0.24;-0.58;1.59E-258;GenBody_Dmr;chr7:948482-948713;0.98;0.07;-0.91;0;GenBody_Dmr;chr7:949073-949168;0.98;0.23;-0.75;0;GenBody_Dmr;chr7:975677-975975;0.98;0.73;-0.25;2.38E-21;GenBody_Dmr;chr7:993144-994120;0.09;0.37;0.28;6.16E-262	Down	K12486;K13051;K12491;K12489	GO:0016020//membrane;GO:0031981//nuclear lumen	GO:0004871//signal transducer activity;GO:0005083//small GTPase regulator activity;GO:0035091//phosphatidylinositol binding;GO:0043178//alcohol binding;GO:0046914//transition metal ion binding	GO:0032012//regulation of ARF protein signal transduction;GO:0033124//regulation of GTP catabolic process;GO:0048015//phosphatidylinositol-mediated signaling
ADAP2	NM_018404	1.89805	0.0696959	-4.7673	9.95e-08	2.73e-07	Promoter_Dmr;chr17:29248885-29249463;0.13;0.98;0.85;0;GenBody_Dmr;chr17:29248885-29249463;0.13;0.98;0.85;0	1.89805	0.01	-7.56837	9.19e-09	2.68e-08	Promoter_Dmr;chr17:29248885-29249463;0.14;0.98;0.84;0;GenBody_Dmr;chr17:29248885-29249463;0.14;0.98;0.84;0	Down	K12486;K13051	GO:0005626//insoluble fraction;GO:0016020//membrane;GO:0031967;GO:0044444//cytoplasmic part	GO:0005083//small GTPase regulator activity;GO:0005515//protein binding;GO:0008047//enzyme activator activity;GO:0035091//phosphatidylinositol binding;GO:0043178//alcohol binding;GO:0046914//transition metal ion binding	GO:0032012//regulation of ARF protein signal transduction;GO:0048015//phosphatidylinositol-mediated signaling;GO:0048513//organ development
ADAT1	NR_036460	17.3209	2.77321	-2.64289	2.06e-49	2.1e-48	Promoter_Dmr;chr16:75657487-75657513;0.01;0.93;0.92;3.26E-137;Promoter_Dmr;chr16:75657886-75657986;0.51;0.85;0.34;9.08E-17	17.3209	2.73035	-2.66536	3.85e-49	3.83e-48	Promoter_Dmr;chr16:75657487-75657513;0.01;0.95;0.94;2.05E-91;Promoter_Dmr;chr16:75657886-75657986;0.51;0.95;0.44;5.55E-29	Down	K11447;K12968;K13194	-	GO:0003676//nucleic acid binding;GO:0004000//adenosine deaminase activity;GO:0043169//cation binding	GO:0006399//tRNA metabolic process;GO:0010467//gene expression
ADCY1	NM_021116	8.0322	1.10688	-2.85929	2.67e-85	4.56e-84	GenBody_Dmr;chr7:45614854-45615503;0.11;0.68;0.57;1.44E-272	8.0322	0.834281	-3.26719	1.27e-95	2.36e-94	Promoter_Dmr;chr7:45613815-45613917;0;0.39;0.39;4.07E-198;GenBody_Dmr;chr7:45614860-45615294;0.13;0.65;0.52;7.64E-196	Down	K08041	GO:0031224//intrinsic to membrane;GO:0043231//intracellular membrane-bounded organelle	GO:0004016//adenylate cyclase activity;GO:0005515//protein binding;GO:0032559;GO:0043169//cation binding	GO:0007188//G-protein signaling, coupled to cAMP nucleotide second messenger;GO:0007613//memory;GO:0016198//axon choice point recognition;GO:0032147//activation of protein kinase activity;GO:0045762//positive regulation of adenylate cyclase activity
ADCY5	NM_183357	10.4248	3.08804	-1.75525	1.08e-30	7.36e-30	Promoter_Dmr;chr3:123166802-123168506;0.01;0.94;0.93;0;Promoter_Dmr;chr3:123168848-123169128;0.25;0.02;-0.23;5.42E-52	10.4248	3.32324	-1.64935	7.17e-28	4.46e-27	Promoter_Dmr;chr3:123166802-123168480;0.01;0.95;0.94;0;Promoter_Dmr;chr3:123168848-123169128;0.25;0.02;-0.23;5.54E-49	Down	K08045	GO:0005626//insoluble fraction;GO:0005886//plasma membrane;GO:0031224//intrinsic to membrane;GO:0043231//intracellular membrane-bounded organelle	GO:0004016//adenylate cyclase activity;GO:0032559;GO:0043169//cation binding	GO:0007189//activation of adenylate cyclase activity by G-protein signaling pathway;GO:0007193//inhibition of adenylate cyclase activity by G-protein signaling pathway;GO:0007610//behavior;GO:0032147//activation of protein kinase activity;GO:0035588;GO:0050905//neuromuscular process
ADCY9	NM_001116	13.4449	5.68437	-1.24198	4.36e-30	2.92e-29	GenBody_Dmr;chr16:4068465-4068544;0.98;0.08;-0.9;7.65E-221;GenBody_Dmr;chr16:4163907-4164076;0.56;0.98;0.42;3.87E-14	13.4449	4.44788	-1.59587	1.31e-42	1.15e-41	GenBody_Dmr;chr16:4068465-4068544;0.98;0.05;-0.93;1.35E-187	Down	K08049	GO:0016021//integral to membrane	GO:0009975//cyclase activity;GO:0016829//lyase activity;GO:0032559;GO:0043169//cation binding	GO:0007188//G-protein signaling, coupled to cAMP nucleotide second messenger;GO:0032147//activation of protein kinase activity;GO:0045762//positive regulation of adenylate cyclase activity
ADD2	NM_001185054	0.01	18.1002	10.8218	8.42e-117	1.96e-115	GenBody_Dmr;chr2:70994429-70995027;0.82;0;-0.82;0	0.01	13.7566	10.4259	2.27e-88	3.89e-87	GenBody_Dmr;chr2:70994429-70995027;0.82;0.01;-0.81;0	Up	-	GO:0015629//actin cytoskeleton;GO:0016020//membrane	GO:0003779//actin binding;GO:0005198//structural molecule activity;GO:0042802//identical protein binding;GO:0043169//cation binding;GO:0046983//protein dimerization activity	GO:0006810//transport;GO:0043393//regulation of protein binding;GO:0048534;GO:0051693//actin filament capping
ADD2	NM_017482	0.01	18.1002	10.8218	8.42e-117	1.96e-115	Promoter_Dmr;chr2:70994429-70995027;0.82;0;-0.82;0;Promoter_Dmr;chr2:70995414-70995591;0.94;0;-0.94;6.12E-16	0.01	13.7566	10.4259	2.27e-88	3.89e-87	Promoter_Dmr;chr2:70994429-70995027;0.82;0.01;-0.81;0;Promoter_Dmr;chr2:70995410-70995591;0.92;0.02;-0.9;4.02E-21	Up	-	GO:0015629//actin cytoskeleton;GO:0016020//membrane	GO:0003779//actin binding;GO:0005198//structural molecule activity;GO:0042802//identical protein binding;GO:0043169//cation binding;GO:0046983//protein dimerization activity	GO:0006810//transport;GO:0043393//regulation of protein binding;GO:0048534;GO:0051693//actin filament capping
ADD3	NM_016824	0.391627	9.74995	4.63784	2.58e-55	2.88e-54	Promoter_Dmr;chr10:111767345-111767461;0.72;0;-0.72;0	0.391627	9.32061	4.57287	3.93e-52	4.09e-51	Promoter_Dmr;chr10:111766880-111766944;0.86;0;-0.86;2.11E-42;Promoter_Dmr;chr10:111767345-111767453;0.73;0;-0.73;0	Up	-	GO:0000228//nuclear chromosome;GO:0030054//cell junction;GO:0044444//cytoplasmic part	GO:0005198//structural molecule activity;GO:0008092//cytoskeletal protein binding;GO:0019901//protein kinase binding;GO:0043169//cation binding	-
ADD3	NM_019903	0.391627	9.74995	4.63784	2.58e-55	2.88e-54	GenBody_Dmr;chr10:111767345-111767461;0.72;0;-0.72;0	0.391627	9.32061	4.57287	3.93e-52	4.09e-51	GenBody_Dmr;chr10:111766880-111766944;0.86;0;-0.86;2.11E-42;GenBody_Dmr;chr10:111767345-111767453;0.73;0;-0.73;0	Up	-	GO:0000228//nuclear chromosome;GO:0030054//cell junction;GO:0044444//cytoplasmic part	GO:0005198//structural molecule activity;GO:0008092//cytoskeletal protein binding;GO:0019901//protein kinase binding;GO:0043169//cation binding	-
ADM	NM_001124	1.33755	83.5442	5.96487	9.62e-171	3.44e-169	Promoter_Dmr;chr11:10327057-10328372;0.45;0;-0.45;0;GenBody_Dmr;chr11:10327057-10328372;0.45;0;-0.45;0	1.33755	428.937	8.32502	0	0	Promoter_Dmr;chr11:10327057-10328372;0.45;0.01;-0.44;0;GenBody_Dmr;chr11:10327057-10328372;0.45;0.01;-0.44;0	Up	K12333	GO:0000267//cell fraction;GO:0044421//extracellular region part;GO:0044424//intracellular part	GO:0001664//G-protein coupled receptor binding	GO:0002027//regulation of heart rate;GO:0002237//response to molecule of bacterial origin;GO:0006164//purine nucleotide biosynthetic process;GO:0006700//C21-steroid hormone biosynthetic process;GO:0006950//response to stress;GO:0007154//cell communication;GO:0008283//cell proliferation;GO:0009914//hormone transport;GO:0014020;GO:0019229//regulation of vasoconstriction;GO:0019935//cyclic-nucleotid…
ADORA2A	NM_001278500	4.56468	1.40961	-1.69522	1.47e-06	3.72e-06	Promoter_Dmr;chr22:24819498-24819681;0.53;0.24;-0.29;1.42E-60;GenBody_Dmr;chr22:24819498-24819681;0.53;0.24;-0.29;1.42E-60;GenBody_Dmr;chr22:24820090-24820221;0.87;0.36;-0.51;8.40E-127;GenBody_Dmr;chr22:24820292-24820304;0.77;0.99;0.22;1.71E-19;GenBody_Dmr;chr22:24820319-24820347;0.93;0.53;-0.4;5.75E-40	4.56468	0.531753	-3.10168	6.2e-12	2.15e-11	Promoter_Dmr;chr22:24819498-24819681;0.53;0.18;-0.35;1.54E-93;GenBody_Dmr;chr22:24819498-24819681;0.53;0.18;-0.35;1.54E-93;GenBody_Dmr;chr22:24820090-24820249;0.88;0.51;-0.37;7.28E-78;GenBody_Dmr;chr22:24820290-24820311;0.71;0.93;0.22;2.31E-27;GenBody_Dmr;chr22:24820320-24820339;0.94;0.59;-0.35;3.81E-26	Down	K04266	GO:0005626//insoluble fraction;GO:0016021//integral to membrane;GO:0032589//neuron projection membrane;GO:0043234//protein complex;GO:0044297//cell body;GO:0044430//cytoskeletal part;GO:0044456//synapse part	GO:0004930//G-protein coupled receptor activity;GO:0035256//G-protein coupled glutamate receptor binding;GO:0046983//protein dimerization activity;GO:0051393//alpha-actinin binding	GO:0001956//positive regulation of neurotransmitter secretion;GO:0003014//renal system process;GO:0006351//transcription, DNA-dependent;GO:0006897//endocytosis;GO:0007167//enzyme linked receptor protein signaling pathway;GO:0007188//G-protein signaling, coupled to cAMP nucleotide second messenger;GO:0007399//nervous system development;GO:0007599//hemostasis;GO:0007631//feeding behavior;GO:0008283…
ADORA2B	NM_000676	1.95354	32.7219	4.06609	1.14e-71	1.62e-70	Promoter_Dmr;chr17:15847992-15848322;0.09;0.72;0.63;0;GenBody_Dmr;chr17:15848981-15849463;0.98;0;-0.98;0	1.95354	30.9997	3.98809	1.53e-66	1.98e-65	Promoter_Dmr;chr17:15847974-15848322;0.18;0.75;0.57;0;GenBody_Dmr;chr17:15848981-15849463;0.98;0.01;-0.97;0	Up	K04267	GO:0016021//integral to membrane	GO:0004930//G-protein coupled receptor activity	GO:0000165//MAPKKK cascade;GO:0001819//positive regulation of cytokine production;GO:0002545;GO:0006182//cGMP biosynthetic process;GO:0006694//steroid biosynthetic process;GO:0007154//cell communication;GO:0007188//G-protein signaling, coupled to cAMP nucleotide second messenger;GO:0008283//cell proliferation;GO:0010558;GO:0014061//regulation of norepinephrine secretion;GO:0022603//regulation of …
ADRA2C	NM_000683	6.73095	13.8373	1.03968	4.99e-07	1.31e-06	Promoter_Dmr;chr4:3767144-3767232;0.86;0.1;-0.76;4.33E-187;GenBody_Dmr;chr4:3769250-3769694;0.67;0.98;0.31;8.31E-158	6.73095	13.8669	1.04276	5.19e-07	1.35e-06	Promoter_Dmr;chr4:3767144-3767232;0.86;0.01;-0.85;1.16E-208;GenBody_Dmr;chr4:3769256-3769693;0.66;0.98;0.32;4.66E-243	Up	K04140	GO:0016021//integral to membrane;GO:0043005//neuron projection;GO:0043231//intracellular membrane-bounded organelle	GO:0004936//alpha-adrenergic receptor activity;GO:0031690;GO:0042802//identical protein binding;GO:0043176//amine binding;GO:0046983//protein dimerization activity	GO:0000165//MAPKKK cascade;GO:0007154//cell communication;GO:0007166//cell surface receptor linked signaling pathway;GO:0014060;GO:0014061//regulation of norepinephrine secretion;GO:0031280;GO:0032147//activation of protein kinase activity;GO:0043405//regulation of MAP kinase activity;GO:0045597//positive regulation of cell differentiation
ADRBK2	NM_005160	1.04728	2.71233	1.37288	2.42e-09	7.32e-09	Promoter_Dmr;chr22:25960146-25960253;0.33;0.83;0.5;5.47E-47;Promoter_Dmr;chr22:25961349-25961368;0.02;0.87;0.85;1.21E-24;GenBody_Dmr;chr22:25961349-25961368;0.02;0.87;0.85;1.21E-24	1.04728	3.12437	1.57691	1.55e-12	5.53e-12	Promoter_Dmr;chr22:25960146-25960253;0.33;0.85;0.52;3.04E-47	Up	K00910	GO:0030425//dendrite;GO:0043231//intracellular membrane-bounded organelle	GO:0004674//protein serine/threonine kinase activity;GO:0004871//signal transducer activity;GO:0031690;GO:0032559	GO:0006464//protein modification process;GO:0006796//phosphate-containing compound metabolic process;GO:0023060;GO:0045744//negative regulation of G-protein coupled receptor protein signaling pathway
ADTRP	NM_032744	0.01	3.19223	8.31842	5.34e-10	1.68e-09	GenBody_Dmr;chr6:11771225-11771354;0.95;0.01;-0.94;6.53E-180	0.01	6.43176	9.32907	2.72e-19	1.29e-18	GenBody_Dmr;chr6:11771225-11771354;0.95;0;-0.95;1.20E-154	Up	-	GO:0031224//intrinsic to membrane	-	-
AEBP1	NM_001129	0.469846	14.2542	4.92305	6.78e-77	1.03e-75	Promoter_Dmr;chr7:44143754-44144379;0.88;0.34;-0.54;0;GenBody_Dmr;chr7:44143754-44144379;0.88;0.34;-0.54;0;GenBody_Dmr;chr7:44152140-44152433;0.2;0.98;0.78;1.61503004465461e-311	0.469846	16.7415	5.1551	1.56e-91	2.75e-90	Promoter_Dmr;chr7:44143730-44144259;0.9;0.37;-0.53;0;Promoter_Dmr;chr7:44144277-44144379;0.98;0.43;-0.55;9.59E-40;GenBody_Dmr;chr7:44144277-44144379;0.98;0.43;-0.55;9.59E-40;GenBody_Dmr;chr7:44152140-44152433;0.2;0.98;0.78;2.36E-290;5-UTR_dmr;chr7:44143730-44144259;0.9;0.37;-0.53;0	Up	K08639	GO:0043231//intracellular membrane-bounded organelle;GO:0044421//extracellular region part	GO:0001071//nucleic acid binding transcription factor activity;GO:0003712//transcription cofactor activity;GO:0008235//metalloexopeptidase activity;GO:0046914//transition metal ion binding	GO:0006351//transcription, DNA-dependent;GO:0019538//protein metabolic process;GO:0048513//organ development
AFAP1-AS1	NR_026892	0.0569197	13.4873	7.88846	2.88e-139	8.1e-138	Promoter_Dmr;chr4:7754982-7755150;0.98;0.01;-0.97;5.86E-303	0.0569197	17.7103	8.28144	1.38e-182	5.09e-181	Promoter_Dmr;chr4:7754921-7755150;0.98;0.1;-0.88;7.73E-272	Up	K11447;K06264;K01539;K00939;K00591	GO:0005924//cell-substrate adherens junction;GO:0044424//intracellular part	GO:0005515//protein binding	-
AFAP1L1	NM_152406	0.0458943	3.18509	6.11687	4.18e-20	2.05e-19	Promoter_Dmr;chr5:148650927-148651803;0.75;0.02;-0.73;0;GenBody_Dmr;chr5:148650927-148651803;0.75;0.02;-0.73;0	0.0458943	4.28626	6.54526	4.79e-27	2.91e-26	Promoter_Dmr;chr5:148650927-148651802;0.75;0.04;-0.71;0;GenBody_Dmr;chr5:148650927-148651802;0.75;0.04;-0.71;0	Up	-	-	GO:0005488//binding	-
AFAP1L2	NM_032550	3.05482	0.01	-8.25495	8.23e-20	4e-19	Promoter_Dmr;chr10:116164321-116164409;0.98;0.63;-0.35;3.01E-86;5-UTR_dmr;chr10:116164321-116164409;0.98;0.63;-0.35;3.01E-86	3.05482	0.01	-8.25495	1.75e-19	8.39e-19	Promoter_Dmr;chr10:116163942-116164496;0.93;0.23;-0.7;0;5-UTR_dmr;chr10:116163942-116164496;0.93;0.23;-0.7;0	Down	-	GO:0044424//intracellular part	GO:0019904//protein domain specific binding;GO:0030295//protein kinase activator activity	GO:0000278//mitotic cell cycle;GO:0001819//positive regulation of cytokine production;GO:0006355//regulation of transcription, DNA-dependent;GO:0006952//defense response;GO:0035468
AFAP1	NM_198595	4.40594	12.1915	1.46835	4.05e-35	3.09e-34	GenBody_Dmr;chr4:7919960-7920309;0.96;0.6;-0.36;4.05E-44;GenBody_Dmr;chr4:7939198-7939505;0.96;0.44;-0.52;8.27E-55;GenBody_Dmr;chr4:7940564-7940806;0.34;0;-0.34;5.90E-187	4.40594	12.3063	1.48187	1.45e-35	1.09e-34	GenBody_Dmr;chr4:7789885-7790003;0.82;0.52;-0.3;4.30E-07;GenBody_Dmr;chr4:7939198-7939493;0.97;0.44;-0.53;6.43E-41;GenBody_Dmr;chr4:7940564-7940806;0.34;0;-0.34;7.65E-266	Up	-	GO:0005924//cell-substrate adherens junction;GO:0015629//actin cytoskeleton;GO:0043232	GO:0008092//cytoskeletal protein binding;GO:0019904//protein domain specific binding	GO:0007165//signal transduction;GO:0009612//response to mechanical stimulus
AFF3	NM_001025108	3.04279	1.46123	-1.05821	1.05e-06	2.69e-06	Promoter_Dmr;chr2:100721470-100721885;0.33;0.06;-0.27;0	3.04279	10.8594	1.83548	3.31e-44	3.01e-43	Promoter_Dmr;chr2:100721470-100722070;0.34;0.04;-0.3;0;GenBody_Dmr;chr2:100721470-100722070;0.34;0.04;-0.3;0	Up	K11447;K04613	GO:0043231//intracellular membrane-bounded organelle	-	GO:0010468//regulation of gene expression;GO:0032501//multicellular organismal process
AFF3	NM_002285	3.04279	1.46123	-1.05821	1.05e-06	2.69e-06	GenBody_Dmr;chr2:100217938-100218096;0.97;0.48;-0.49;1.55E-167;GenBody_Dmr;chr2:100721470-100721885;0.33;0.06;-0.27;0	3.04279	10.8594	1.83548	3.31e-44	3.01e-43	GenBody_Dmr;chr2:100217938-100218096;0.97;0.68;-0.29;3.46E-77	Up	K11447;K04613	GO:0043231//intracellular membrane-bounded organelle	-	GO:0010468//regulation of gene expression;GO:0032501//multicellular organismal process
AGPAT3	NM_020132	24.3928	4.66089	-2.38778	1.79e-110	3.97e-109	Promoter_Dmr;chr21:45284157-45284197;0;0.82;0.82;8.25E-95	24.3928	4.41221	-2.46688	4.53e-113	9.76e-112	Promoter_Dmr;chr21:45284157-45284197;0;0.59;0.59;6.02E-48	Down	K13523	GO:0031224//intrinsic to membrane;GO:0043231//intracellular membrane-bounded organelle	GO:0016411//acylglycerol O-acyltransferase activity	GO:0006644//phospholipid metabolic process
AGPS	NM_003659	0.01	14.3726	10.4891	1.91e-172	6.91e-171	GenBody_Dmr;chr2:178331135-178331632;0.05;0.98;0.93;4.95E-116;GenBody_Dmr;chr2:178349196-178349320;0.07;0.98;0.91;3.79E-64	0.01	13.0499	10.3498	1.27e-155	3.86e-154	GenBody_Dmr;chr2:178331135-178331631;0.05;0.98;0.93;2.90E-106;GenBody_Dmr;chr2:178349196-178349320;0.07;1;0.93;1.08E-73	Up	K00803	GO:0044439	GO:0016765//transferase activity, transferring alkyl or aryl (other than methyl) groups;GO:0030554//adenyl nucleotide binding	GO:0006629//lipid metabolic process;GO:0050896//response to stimulus
AGRN	NM_198576	37.6819	18.614	-1.01749	2.81e-56	3.2e-55	GenBody_Dmr;chr1:960282-960762;0.77;0.02;-0.75;0;GenBody_Dmr;chr1:976250-976559;0.87;0.29;-0.58;9.68E-145	37.6819	12.9571	-1.54013	1.53e-104	3.05e-103	GenBody_Dmr;chr1:960282-960762;0.77;0.04;-0.73;0;GenBody_Dmr;chr1:976250-976559;0.87;0.3;-0.57;1.49E-141	Down	K06254	GO:0005604//basement membrane;GO:0044464//cell part	GO:0005198//structural molecule activity;GO:0005515//protein binding;GO:0030545	GO:0006357//regulation of transcription from RNA polymerase II promoter;GO:0007172//signal complex assembly;GO:0007186//G-protein coupled receptor signaling pathway;GO:0007267//cell-cell signaling;GO:0009966//regulation of signal transduction;GO:0043062//extracellular structure organization;GO:0043112//receptor metabolic process;GO:0045161//neuronal ion channel clustering;GO:0048638//regulation o…
AHDC1	NM_001029882	4.85124	12.216	1.33235	7.5e-26	4.49e-25	GenBody_Dmr;chr1:27868810-27868957;0.53;0.03;-0.5;1.69E-42;GenBody_Dmr;chr1:27901896-27902678;0.27;0.01;-0.26;0	4.85124	11.3602	1.22756	2.99e-21	1.52e-20	GenBody_Dmr;chr1:27868810-27868957;0.53;0.06;-0.47;5.71E-23;GenBody_Dmr;chr1:27894600-27894666;0.96;0.69;-0.27;2.37E-26;GenBody_Dmr;chr1:27901896-27902671;0.26;0.02;-0.24;0	Up	K02350	-	-	-
AHNAK2	NM_138420	0.285686	3.28348	3.52272	1.29e-62	1.62e-61	Promoter_Dmr;chr14:105445140-105445166;0.67;0.36;-0.31;2.83E-15;GenBody_Dmr;chr14:105434153-105434720;0.87;0.02;-0.85;0;GenBody_Dmr;chr14:105436611-105436864;0.94;0.01;-0.93;4.19E-299;GenBody_Dmr;chr14:105439436-105440391;0.74;0;-0.74;0;GenBody_Dmr;chr14:105440729-105441061;0.99;0.64;-0.35;7.86E-20;GenBody_Dmr;chr14:105444029-105444335;0.32;0.02;-0.3;3.80E-41	0.285686	9.21605	5.01165	1.75e-218	8.25e-217	GenBody_Dmr;chr14:105434153-105434720;0.87;0.01;-0.86;3.19E-295;GenBody_Dmr;chr14:105436611-105436864;0.94;0.02;-0.92;1.93669427926197e-313;GenBody_Dmr;chr14:105439436-105440391;0.72;0;-0.72;1.55E-299;GenBody_Dmr;chr14:105440729-105441062;0.99;0.74;-0.25;3.43E-18	Up	K13911;K14398	GO:0043231//intracellular membrane-bounded organelle	GO:0005488//binding	-
AHNAK	NM_001620	16.3269	74.4199	2.18843	0	0	Promoter_Dmr;chr11:62314662-62314909;0.83;0;-0.83;0;GenBody_Dmr;chr11:62311216-62311793;0.68;0.01;-0.67;3.12E-282	16.3269	68.5771	2.07047	0	0	Promoter_Dmr;chr11:62314668-62314909;0.88;0.01;-0.87;0;GenBody_Dmr;chr11:62311216-62311793;0.68;0;-0.68;1.05E-250	Up	K10955	GO:0043231//intracellular membrane-bounded organelle	GO:0005488//binding	GO:0048731
AHNAK	NM_024060	16.3269	74.4199	2.18843	0	0	GenBody_Dmr;chr11:62211616-62212196;0.97;0.44;-0.53;0	16.3269	68.5771	2.07047	0	0	GenBody_Dmr;chr11:62212145-62212196;0.97;0.72;-0.25;4.40E-32	Up	K10955	GO:0043231//intracellular membrane-bounded organelle	GO:0005488//binding	GO:0048731
AHRR	NM_020731	0.307312	5.17957	4.07505	6.05e-35	4.6e-34	GenBody_Dmr;chr5:308943-309024;0.93;0;-0.93;1.68E-101;GenBody_Dmr;chr5:321041-321190;0.7;0.97;0.27;3.33E-74;GenBody_Dmr;chr5:343712-343928;0.98;0.77;-0.21;5.85E-68;GenBody_Dmr;chr5:343975-344458;0.73;0.02;-0.71;0;GenBody_Dmr;chr5:373315-373476;0.44;0.23;-0.21;4.74E-23	0.307312	5.37281	4.1279	2.99e-36	2.28e-35	GenBody_Dmr;chr5:308943-309080;0.93;0.01;-0.92;1.22E-60;GenBody_Dmr;chr5:321106-321190;0.69;0.97;0.28;2.11E-86;GenBody_Dmr;chr5:322229-322237;0.28;0.06;-0.22;3.04E-21;GenBody_Dmr;chr5:322280-322515;0.44;0.22;-0.22;7.74E-32;GenBody_Dmr;chr5:344091-344458;0.72;0.06;-0.66;0;GenBody_Dmr;chr5:373353-373477;0.44;0.64;0.2;2.27E-14	Up	K09094	GO:0031981//nuclear lumen	GO:0003676//nucleic acid binding;GO:0030528//transcription regulator activity;GO:0060089	GO:0000122//negative regulation of transcription from RNA polymerase II promoter;GO:0016925//protein sumoylation;GO:0042221//response to chemical stimulus
AIFM2	NM_032797	5.47625	0.0590147	-6.53597	6.45e-27	3.96e-26	Promoter_Dmr;chr10:71892461-71892761;0.01;0.85;0.84;0;5-UTR_dmr;chr10:71892461-71892761;0.01;0.85;0.84;0	5.47625	0.18128	-4.9169	7.31e-24	4.05e-23	Promoter_Dmr;chr10:71892461-71892761;0.01;0.73;0.72;0;5-UTR_dmr;chr10:71892461-71892761;0.01;0.73;0.72;0	Down	K11447;K04613;K08857;K00939	GO:0031224//intrinsic to membrane;GO:0031966//mitochondrial membrane	GO:0003676//nucleic acid binding;GO:0016649//oxidoreductase activity, acting on the CH-NH group of donors, quinone or similar compound as acceptor;GO:0030554//adenyl nucleotide binding	GO:0006915//apoptotic process;GO:0008152//metabolic process;GO:0012502//induction of programmed cell death;GO:0051276//chromosome organization
AIM1	NM_001624	16.5765	1.29746	-3.67537	1.36e-133	3.63e-132	GenBody_Dmr;chr6:106959826-106960852;0.98;0.24;-0.74;0	16.5765	0.599129	-4.79013	1.2e-157	3.71e-156	GenBody_Dmr;chr6:106959826-106960891;0.98;0.42;-0.56;0	Down	K04257;K01886	-	GO:0030246//carbohydrate binding	-
AK7	NM_152327	8.99425	0.143826	-5.96661	5.62e-35	4.28e-34	GenBody_Dmr;chr14:96890115-96890574;0.48;0.9;0.42;0	8.99425	0.01	-9.81286	1.2e-37	9.46e-37	GenBody_Dmr;chr14:96859101-96859156;0.91;0.69;-0.22;1.38E-44;GenBody_Dmr;chr14:96890205-96890574;0.12;0.91;0.79;0	Down	K00939	-	-	-
AKAP12	NM_005100	0.206427	108.674	9.04016	0	0	GenBody_Dmr;chr6:151561284-151562304;0.9;0.01;-0.89;0	0.206427	156.863	9.56966	0	0	GenBody_Dmr;chr6:151561284-151562303;0.91;0.01;-0.9;0	Up	K04574;K09880	GO:0043232;GO:0044444//cytoplasmic part	GO:0019899//enzyme binding	GO:0006171//cAMP biosynthetic process;GO:0006886//intracellular protein transport;GO:0007166//cell surface receptor linked signaling pathway;GO:0010737//protein kinase A signaling cascade
AKAP12	NM_144497	0.206427	108.674	9.04016	0	0	Promoter_Dmr;chr6:151646601-151647104;0.3;0;-0.3;3.85E-207;GenBody_Dmr;chr6:151649201-151649290;0.99;0.68;-0.31;1.05E-11;GenBody_Dmr;chr6:151655857-151656049;0.11;0.76;0.65;2.96E-18;5-UTR_dmr;chr6:151646601-151647104;0.3;0;-0.3;3.85E-207	0.206427	156.863	9.56966	0	0	Promoter_Dmr;chr6:151646601-151647104;0.3;0.01;-0.29;1.18E-198;GenBody_Dmr;chr6:151649201-151649290;0.99;0.72;-0.27;4.20E-10;GenBody_Dmr;chr6:151655857-151656049;0.11;0.84;0.73;1.42E-17;5-UTR_dmr;chr6:151646601-151647104;0.3;0.01;-0.29;1.18E-198	Up	K04574;K09880	GO:0043232;GO:0044444//cytoplasmic part	GO:0019899//enzyme binding	GO:0006171//cAMP biosynthetic process;GO:0006886//intracellular protein transport;GO:0007166//cell surface receptor linked signaling pathway;GO:0010737//protein kinase A signaling cascade
AKIRIN2	NM_018064	21.5899	54.6468	1.33978	2.52e-34	1.88e-33	Promoter_Dmr;chr6:88412896-88413231;0.98;0.75;-0.23;1.75E-39	21.5899	49.2882	1.19088	6.44e-26	3.78e-25	Promoter_Dmr;chr6:88412896-88413231;0.98;0.74;-0.24;5.57E-42	Up	-	GO:0043231//intracellular membrane-bounded organelle;GO:0043234//protein complex	GO:0016564//transcription repressor activity	GO:0001819//positive regulation of cytokine production;GO:0002237//response to molecule of bacterial origin;GO:0006357//regulation of transcription from RNA polymerase II promoter;GO:0007275//multicellular organismal development;GO:0008283//cell proliferation
AKR1B1	NM_001628	0.01	95.8045	13.2259	6.17e-212	2.97e-210	GenBody_Dmr;chr7:134142996-134143716;0.92;0.01;-0.91;0	0.01	91.566	13.1606	2.87e-201	1.22e-199	GenBody_Dmr;chr7:134142996-134143716;0.92;0.02;-0.9;0	Up	K00011	GO:0044421//extracellular region part;GO:0044444//cytoplasmic part	GO:0004033//aldo-keto reductase (NADP) activity;GO:0005488//binding	GO:0006629//lipid metabolic process;GO:0050896//response to stimulus
AKR1C2	NM_205845	49.9971	1.03991	-5.58732	3.6e-115	8.26e-114	GenBody_Dmr;chr10:5037667-5037754;0.72;0.96;0.24;5.84E-65	49.9971	0.11831	-8.72313	3.88e-126	9.39e-125	GenBody_Dmr;chr10:5037667-5037754;0.72;0.96;0.24;2.00E-54	Down	K00100;K05295;K00092;K00037;K00089;K04119;K00212	GO:0044444//cytoplasmic part	GO:0005496//steroid binding;GO:0016628//oxidoreductase activity, acting on the CH-CH group of donors, NAD or NADP as acceptor;GO:0033764	GO:0006692//prostanoid metabolic process;GO:0008202//steroid metabolic process;GO:0015718//monocarboxylic acid transport;GO:0017085//response to insecticide;GO:0030301//cholesterol transport;GO:0032501//multicellular organismal process;GO:0051259//protein oligomerization;GO:0055092//sterol homeostasis
AKT3	NM_001206729	0.01	11.7334	10.1964	2.9e-130	7.46e-129	GenBody_Dmr;chr1:243776068-243776256;0.09;0.94;0.85;1.12E-48;GenBody_Dmr;chr1:243837061-243837195;0.16;0.98;0.82;9.63E-79	0.01	12.0141	10.2305	1.7e-132	4.35e-131	GenBody_Dmr;chr1:243837061-243837195;0.16;0.97;0.81;2.49E-56;GenBody_Dmr;chr1:243894292-243894383;0.5;0.97;0.47;2.22E-66	Up	K04456	GO:0000267//cell fraction;GO:0031981//nuclear lumen;GO:0044444//cytoplasmic part	GO:0004672//protein kinase activity;GO:0019901//protein kinase binding;GO:0032559	GO:0002028//regulation of sodium ion transport;GO:0006468//protein phosphorylation;GO:0023060;GO:0032868//response to insulin stimulus
ALDH1A3	NM_000693	1.04912	49.2149	5.55184	2.77e-236	1.52e-234	Promoter_Dmr;chr15:101419262-101419532;0.32;0.01;-0.31;0;Promoter_Dmr;chr15:101419987-101420280;0.33;0.05;-0.28;1.70E-185;GenBody_Dmr;chr15:101419987-101420280;0.33;0.05;-0.28;1.70E-185;GenBody_Dmr;chr15:101436060-101436230;0.75;0.97;0.22;4.04E-38	1.04912	25.2242	4.58755	8.77e-110	1.84e-108	Promoter_Dmr;chr15:101419262-101419623;0.29;0.01;-0.28;2.53E-296;Promoter_Dmr;chr15:101419987-101420280;0.33;0.07;-0.26;1.61E-141;GenBody_Dmr;chr15:101419987-101420280;0.33;0.07;-0.26;1.61E-141;GenBody_Dmr;chr15:101436069-101436231;0.72;0.97;0.25;2.52E-26	Up	K00129	GO:0044444//cytoplasmic part	GO:0004030//aldehyde dehydrogenase [NAD(P)+] activity;GO:0042562//hormone binding;GO:0042802//identical protein binding;GO:0051287//NAD binding	GO:0006915//apoptotic process;GO:0016331//morphogenesis of embryonic epithelium;GO:0021536//diencephalon development;GO:0021756//striatum development;GO:0035468;GO:0042221//response to chemical stimulus;GO:0042573//retinoic acid metabolic process;GO:0043010//camera-type eye development;GO:0048562//embryonic organ morphogenesis
ALDH2	NM_001204889	0.0933582	3.88746	5.37991	6.13e-12	2.13e-11	Promoter_Dmr;chr12:112204438-112204666;0.97;0.22;-0.75;0	0.0933582	3.88569	5.37925	7.34e-12	2.54e-11	Promoter_Dmr;chr12:112204438-112204666;0.97;0.2;-0.77;0	Up	K00128	GO:0031980	GO:0004030//aldehyde dehydrogenase [NAD(P)+] activity;GO:0005515//protein binding	GO:0002237//response to molecule of bacterial origin;GO:0006950//response to stress;GO:0014070//response to organic cyclic compound;GO:0044238//primary metabolic process;GO:0044281//small molecule metabolic process;GO:0048513//organ development;GO:0048545//response to steroid hormone stimulus;GO:0070542//response to fatty acid
ALDOA	NM_184041	1095.41	399.411	-1.45553	0	0	GenBody_Dmr;chr16:30078827-30078965;0.14;0.89;0.75;1.77E-84	1095.41	441.577	-1.31074	0	0	GenBody_Dmr;chr16:30078827-30078965;0.14;0.98;0.84;2.32E-92	Down	K01623	GO:0005856//cytoskeleton;GO:0030017//sarcomere;GO:0031988//membrane-bounded vesicle;GO:0042995//cell projection;GO:0043231//intracellular membrane-bounded organelle	GO:0008092//cytoskeletal protein binding;GO:0016832//aldehyde-lyase activity;GO:0048029//monosaccharide binding	GO:0006000//fructose metabolic process;GO:0006007//glucose catabolic process;GO:0006936//muscle contraction;GO:0009206;GO:0019725//cellular homeostasis;GO:0030036//actin cytoskeleton organization
ALMS1	NM_015120	4.01775	1.53091	-1.392	1.55e-18	7.16e-18	GenBody_Dmr;chr2:73657406-73657494;0.67;0.98;0.31;4.71E-29	4.01775	1.7806	-1.17403	2.14e-14	8.32e-14	GenBody_Dmr;chr2:73657406-73657494;0.67;0.99;0.32;5.39E-34	Down	-	GO:0005815//microtubule organizing center;GO:0042995//cell projection	-	GO:0006639//acylglycerol metabolic process;GO:0007281//germ cell development;GO:0008283//cell proliferation;GO:0010927;GO:0012501//programmed cell death;GO:0019932//second-messenger-mediated signaling;GO:0033500//carbohydrate homeostasis;GO:0040007//growth;GO:0042462//eye photoreceptor cell development;GO:0045595//regulation of cell differentiation;GO:0050953//sensory perception of light stimulus…
ALOX12P2	NR_002710	1.82049	0.069419	-4.71285	1.93e-07	5.21e-07	GenBody_Dmr;chr17:6757261-6757642;0.01;0.99;0.98;1.82E-70	1.82049	0.0710797	-4.67874	2.63e-07	7e-07	GenBody_Dmr;chr17:6757261-6757642;0.01;0.97;0.96;7.80E-54	Down	K00460;K00458	GO:0005737//cytoplasm	GO:0016702//oxidoreductase activity, acting on single donors with incorporation of molecular oxygen, incorporation of two atoms of oxygen;GO:0046914//transition metal ion binding	GO:0000038//very long chain fatty acid metabolic process;GO:0001503//ossification;GO:0006691//leukotriene metabolic process;GO:0006952//defense response
ALOX15	NM_001140	5.58453	0.0709833	-6.29781	9.57e-23	5.2e-22	GenBody_Dmr;chr17:4542617-4542886;0.01;0.9;0.89;0;GenBody_Dmr;chr17:4543351-4543642;0.49;0.96;0.47;2.82E-79	5.58453	0.01	-9.12529	5.98e-24	3.32e-23	GenBody_Dmr;chr17:4542617-4542935;0.01;0.9;0.89;0;GenBody_Dmr;chr17:4543351-4543642;0.49;0.93;0.44;9.71E-63	Down	K00460	GO:0044444//cytoplasmic part	GO:0016702//oxidoreductase activity, acting on single donors with incorporation of molecular oxygen, incorporation of two atoms of oxygen;GO:0016803;GO:0046914//transition metal ion binding	GO:0000038//very long chain fatty acid metabolic process;GO:0001503//ossification;GO:0006691//leukotriene metabolic process;GO:0006952//defense response
ALOXE3	NM_001165960	0.510777	4.95149	3.2771	1.55e-17	6.91e-17	GenBody_Dmr;chr17:8013229-8013563;0.7;0.97;0.27;4.48E-54;5-UTR_dmr;chr17:8021295-8021424;0.03;0.44;0.41;2.24E-13	0.510777	3.05349	2.57969	4.33e-09	1.29e-08	GenBody_Dmr;chr17:8013190-8013562;0.75;0.98;0.23;1.38E-60	Up	K08021	-	GO:0016702//oxidoreductase activity, acting on single donors with incorporation of molecular oxygen, incorporation of two atoms of oxygen;GO:0046914//transition metal ion binding	GO:0006691//leukotriene metabolic process
ALPL	NM_001177520	0.01	4.9402	8.94843	9.07e-21	4.57e-20	Promoter_Dmr;chr1:21835668-21835900;0.68;0.13;-0.55;0;GenBody_Dmr;chr1:21835668-21835900;0.68;0.13;-0.55;0;GenBody_Dmr;chr1:21837506-21837587;0.26;0.83;0.57;7.81E-17;GenBody_Dmr;chr1:21861961-21861978;0.52;0.85;0.33;8.62E-21;GenBody_Dmr;chr1:21877576-21877612;0.48;1;0.52;3.64E-18;GenBody_Dmr;chr1:21892980-21893075;0.48;0.97;0.49;1.62E-101	0.01	2.94444	8.20185	1.34e-12	4.82e-12	Promoter_Dmr;chr1:21835668-21835946;0.69;0.15;-0.54;0;GenBody_Dmr;chr1:21835668-21835946;0.69;0.15;-0.54;0;GenBody_Dmr;chr1:21861961-21861978;0.52;0.91;0.39;4.90E-26;GenBody_Dmr;chr1:21892980-21893075;0.48;0.98;0.5;1.18E-113;GenBody_Dmr;chr1:21893940-21894080;0.97;0.56;-0.41;1.07E-14	Up	K01077	GO:0031224//intrinsic to membrane;GO:0044421//extracellular region part	GO:0016791//phosphatase activity;GO:0043169//cation binding	GO:0002237//response to molecule of bacterial origin;GO:0006796//phosphate-containing compound metabolic process;GO:0014070//response to organic cyclic compound;GO:0031960//response to corticosteroid stimulus;GO:0033273//response to vitamin;GO:0034505//tooth mineralization
ALX1	NM_006982	0.01	4.07595	8.67099	4.22e-09	1.26e-08	Promoter_Dmr;chr12:85673325-85673546;0.55;0.95;0.4;3.30E-29;Promoter_Dmr;chr12:85674293-85674633;0.74;0.01;-0.73;8.83E-148;GenBody_Dmr;chr12:85674293-85674633;0.74;0.01;-0.73;8.83E-148	0.01	4.17346	8.7051	2.99e-09	8.97e-09	Promoter_Dmr;chr12:85673325-85673546;0.55;0.97;0.42;1.40E-22;Promoter_Dmr;chr12:85674293-85674633;0.74;0;-0.74;1.06E-132;GenBody_Dmr;chr12:85674293-85674633;0.74;0;-0.74;1.06E-132	Up	K09334	GO:0043231//intracellular membrane-bounded organelle;GO:0043234//protein complex	GO:0001071//nucleic acid binding transcription factor activity;GO:0003677//DNA binding;GO:0003712//transcription cofactor activity;GO:0046983//protein dimerization activity	GO:0003002//regionalization;GO:0006357//regulation of transcription from RNA polymerase II promoter;GO:0007417//central nervous system development;GO:0014020;GO:0016337//cell-cell adhesion;GO:0035108//limb morphogenesis;GO:0048468//cell development;GO:0048562//embryonic organ morphogenesis
AMIGO1	NM_020703	3.09975	0.07683	-5.33434	1.65e-11	5.61e-11	Promoter_Dmr;chr1:110052134-110052371;0;0.29;0.29;0;5-UTR_dmr;chr1:110052134-110052371;0;0.29;0.29;0	3.09975	0.39334	-2.9783	5.78e-08	1.61e-07	Promoter_Dmr;chr1:110052134-110052332;0.01;0.39;0.38;0;5-UTR_dmr;chr1:110052134-110052332;0.01;0.39;0.38;0	Down	K06839	GO:0016021//integral to membrane;GO:0043005//neuron projection	GO:0005488//binding	GO:0007409//axonogenesis;GO:0008366//axon ensheathment;GO:0016337//cell-cell adhesion;GO:0031346//positive regulation of cell projection organization
AMMECR1	NM_001171689	13.3164	5.13043	-1.37605	1.36e-25	8.07e-25	GenBody_Dmr;chrX:109590108-109590147;0.04;0.96;0.92;5.37E-250	13.3164	4.34262	-1.61656	1.22e-31	8.34e-31	GenBody_Dmr;chrX:109590108-109590147;0.04;0.97;0.93;4.65E-267	Down	-	-	-	-
AMOTL1	NM_130847	2.26139	21.6088	3.25634	2.24e-185	8.92e-184	GenBody_Dmr;chr11:94502553-94502805;0.91;0.01;-0.9;0	2.26139	24.2465	3.4225	1.35e-215	6.28e-214	GenBody_Dmr;chr11:94502553-94502805;0.91;0.01;-0.9;0	Up	K06104	GO:0043296//apical junction complex;GO:0044424//intracellular part	GO:0005515//protein binding	-
AMOTL2	NM_016201	12.0549	80.1146	2.73245	0	0	GenBody_Dmr;chr3:134089762-134089935;0.98;0.01;-0.97;0	12.0549	109.783	3.18696	0	0	GenBody_Dmr;chr3:134089762-134089935;0.98;0.02;-0.96;0	Up	K06104	GO:0043296//apical junction complex	GO:0005515//protein binding	-
AMZ1	NM_133463	4.12645	0.0435225	-6.567	1.63e-27	1.02e-26	GenBody_Dmr;chr7:2727683-2728392;0.01;0.81;0.8;0	4.12645	0.01	-8.68876	1.03e-28	6.54e-28	GenBody_Dmr;chr7:2727683-2728392;0.01;0.72;0.71;0	Down	K11447;K06974;K06264;K00939	-	GO:0046914//transition metal ion binding;GO:0070011	-
AMZ2P1	NR_026903	2.81539	1.00486	-1.48634	7.57e-05	0.000168285	Promoter_Dmr;chr17:62972658-62972671;0.93;0.64;-0.29;9.08E-37	2.81539	0.571612	-2.30023	1.31e-07	3.56e-07	Promoter_Dmr;chr17:62972567-62972671;0.91;0.4;-0.51;6.98E-92	Down	K06974	-	GO:0046914//transition metal ion binding;GO:0070011	-
ANAPC16	NR_038392	24.1895	11.7273	-1.04451	5.03e-18	2.27e-17	GenBody_Dmr;chr10:73976959-73977060;0.81;0.02;-0.79;4.67E-87	24.1895	10.3268	-1.22799	1.26e-22	6.72e-22	GenBody_Dmr;chr10:73976959-73977060;0.81;0.03;-0.78;1.71E-97	Down	K11447;K00939	GO:0000152//nuclear ubiquitin ligase complex	-	GO:0000087//M phase of mitotic cell cycle;GO:0032446//protein modification by small protein conjugation
ANGPTL2	NM_012098	0.0542586	0.914496	4.07505	8.21e-05	0.00018177	GenBody_Dmr;chr9:129884022-129884653;0.97;0.19;-0.78;0	0.0542586	0.826212	3.92859	0.000245038	0.000516201	GenBody_Dmr;chr9:129884022-129884653;0.97;0.1;-0.87;0	Up	K03903;K10104;K03904	GO:0044421//extracellular region part	GO:0005515//protein binding	GO:0023060;GO:0032501//multicellular organismal process
ANGPTL4	NM_139314	5.71483	43.0803	2.91424	1.73e-73	2.52e-72	Promoter_Dmr;chr19:8428574-8428619;0.97;0.02;-0.95;3.21E-84	5.71483	43.9109	2.94179	5.78e-75	8.36e-74	Promoter_Dmr;chr19:8428574-8428619;0.97;0;-0.97;2.90E-59	Up	K08767	GO:0031012//extracellular matrix;GO:0043227//membrane-bounded organelle	GO:0005515//protein binding;GO:0030234//enzyme regulator activity	GO:0006915//apoptotic process;GO:0006950//response to stress;GO:0023060;GO:0045765//regulation of angiogenesis;GO:0048869;GO:0051004;GO:0051259//protein oligomerization;GO:0055088//lipid homeostasis
ANK2	NM_001127493	0.01	0.256328	4.67992	2.08e-06	5.22e-06	GenBody_Dmr;chr4:113752002-113752059;0.36;0.97;0.61;5.27E-96;GenBody_Dmr;chr4:113781485-113781624;0.59;0.98;0.39;3.88E-43;GenBody_Dmr;chr4:113806587-113806780;0.7;0.96;0.26;9.64E-22;GenBody_Dmr;chr4:113857596-113857752;0.5;0.86;0.36;4.31E-06;GenBody_Dmr;chr4:113879071-113879399;0.6;0.95;0.35;3.83E-68;GenBody_Dmr;chr4:113941721-113941813;0.3;0.94;0.64;4.70E-64	0.01	1.11891	6.80595	2.23e-25	1.28e-24	GenBody_Dmr;chr4:113752002-113752059;0.36;0.98;0.62;2.65E-110;GenBody_Dmr;chr4:113781485-113781624;0.59;0.98;0.39;1.22E-33;GenBody_Dmr;chr4:113806587-113806780;0.7;0.97;0.27;1.49E-20;GenBody_Dmr;chr4:113879071-113879399;0.6;0.98;0.38;4.95E-72;GenBody_Dmr;chr4:113941712-113941813;0.37;0.98;0.61;4.44E-76	Up	K10380	GO:0031672//A band;GO:0044459//plasma membrane part	-	GO:0023060
ANK2	NM_020977	0.01	0.256328	4.67992	2.08e-06	5.22e-06	GenBody_Dmr;chr4:114088554-114088747;0.73;0.95;0.22;2.49E-07	0.01	1.11891	6.80595	2.23e-25	1.28e-24	GenBody_Dmr;chr4:114228838-114228897;0.02;0.94;0.92;2.30E-39	Up	K10380	GO:0031672//A band;GO:0044459//plasma membrane part	-	GO:0023060
ANK3	NM_001204403	3.92516	0.0112798	-8.44286	5.49e-103	1.13e-101	Promoter_Dmr;chr10:62492697-62492899;0.01;0.98;0.97;0;GenBody_Dmr;chr10:62492697-62492899;0.01;0.98;0.97;0	3.92516	0.0577484	-6.08683	2.46e-94	4.46e-93	Promoter_Dmr;chr10:62492697-62492899;0.01;0.97;0.96;0;GenBody_Dmr;chr10:62492697-62492899;0.01;0.97;0.96;0	Down	K10380	GO:0005626//insoluble fraction;GO:0043005//neuron projection;GO:0043232;GO:0044444//cytoplasmic part;GO:0044459//plasma membrane part	GO:0005198//structural molecule activity;GO:0005488//binding;GO:0005515//protein binding	GO:0006915//apoptotic process;GO:0006935//chemotaxis;GO:0023060;GO:0043062//extracellular structure organization;GO:0051234//establishment of localization
ANKH	NM_054027	1.31973	6.05147	2.19704	3.46e-32	2.45e-31	Promoter_Dmr;chr5:14872367-14872665;0.68;0.02;-0.66;0;GenBody_Dmr;chr5:14751213-14751287;0.39;0.97;0.58;4.02E-114	1.31973	7.63167	2.53176	6.51e-47	6.25e-46	Promoter_Dmr;chr5:14872367-14872665;0.68;0.01;-0.67;0;GenBody_Dmr;chr5:14725591-14725636;0.74;0.98;0.24;2.41E-38;GenBody_Dmr;chr5:14751213-14751287;0.39;0.98;0.59;2.35E-116	Up	K11447;K00939	GO:0016021//integral to membrane	GO:0015103//inorganic anion transmembrane transporter activity;GO:0015291//secondary active transmembrane transporter activity	GO:0006817//phosphate ion transport;GO:0007610//behavior;GO:0030278//regulation of ossification;GO:0048731
ANKLE1	NR_103530	0.361477	7.52599	4.37991	2.22e-30	1.5e-29	Promoter_Dmr;chr19:17392157-17392321;0.96;0.38;-0.58;6.01E-47;Promoter_Dmr;chr19:17392852-17393018;0.86;0.02;-0.84;0;GenBody_Dmr;chr19:17392852-17393018;0.86;0.02;-0.84;0;GenBody_Dmr;chr19:17393434-17393458;0.69;0.01;-0.68;1.86E-83	0.361477	4.58693	3.66556	9.23e-17	3.96e-16	Promoter_Dmr;chr19:17392262-17392321;0.95;0.58;-0.37;3.53E-20;Promoter_Dmr;chr19:17392852-17393018;0.86;0;-0.86;0;GenBody_Dmr;chr19:17392852-17393018;0.86;0;-0.86;0;GenBody_Dmr;chr19:17393373-17393458;0.83;0;-0.83;1.27E-166	Up	K11447;K04613;K00939	GO:0012505//endomembrane system	-	-
ANKRD13A	NM_033121	8.90633	150.945	4.08305	0	0	Promoter_Dmr;chr12:110436534-110436568;0.89;0.29;-0.6;8.10E-27;GenBody_Dmr;chr12:110438625-110438720;0.98;0.26;-0.72;2.34E-123	8.90633	90.6139	3.34683	0	0	Promoter_Dmr;chr12:110436534-110436569;0.86;0.24;-0.62;1.09E-32;GenBody_Dmr;chr12:110438516-110438720;0.96;0.27;-0.69;6.69E-117	Up	K10380;K10799	-	-	-
ANKRD18A	NM_147195	2.78643	5.88324	1.07819	2.96e-06	7.37e-06	Promoter_Dmr;chr9:38622357-38622442;0.67;0.27;-0.4;3.15E-28	2.78643	6.54781	1.2326	4.71e-08	1.32e-07	Promoter_Dmr;chr9:38622357-38622442;0.67;0.22;-0.45;2.70E-39	Up	K10380	-	-	-
ANKRD33B	NM_001164440	0.145364	15.6884	6.75388	2.58e-214	1.26e-212	Promoter_Dmr;chr5:10563490-10563627;0.94;0.01;-0.93;0;GenBody_Dmr;chr5:10564394-10565652;0.97;0.01;-0.96;0;GenBody_Dmr;chr5:10649807-10649848;0.59;0.98;0.39;7.27E-37;GenBody_Dmr;chr5:10649989-10650038;0.75;0.97;0.22;3.48E-31;GenBody_Dmr;chr5:10655569-10655673;0.96;0.65;-0.31;4.55E-36	0.145364	9.69725	6.05983	8.07e-128	1.99e-126	Promoter_Dmr;chr5:10563490-10563627;0.94;0.01;-0.93;0;GenBody_Dmr;chr5:10564394-10565652;0.97;0.01;-0.96;0;GenBody_Dmr;chr5:10655569-10655673;0.96;0.74;-0.22;1.78E-22	Up	K12460	-	-	-
ANKRD34B	NM_001004441	1.66741	0.01	-7.38146	5.01e-11	1.66e-10	GenBody_Dmr;chr5:79865401-79866169;0.2;0.96;0.76;0	1.66741	0.0497846	-5.06576	1.39e-09	4.25e-09	Promoter_Dmr;chr5:79865503-79866169;0.19;0.64;0.45;0;GenBody_Dmr;chr5:79865503-79866169;0.19;0.64;0.45;0	Down	K10645	GO:0043231//intracellular membrane-bounded organelle	-	-
ANO2	NM_001278596	0.0518907	5.04173	6.6023	2.43e-28	1.55e-27	Promoter_Dmr;chr12:6054409-6054686;0;0.77;0.77;0;GenBody_Dmr;chr12:6054409-6054686;0;0.77;0.77;0	0.0518907	1.31693	4.66556	3.45e-07	9.13e-07	Promoter_Dmr;chr12:6054409-6054686;0;0.8;0.8;0;GenBody_Dmr;chr12:6054409-6054686;0;0.8;0.8;0	Up	K05169;K06106;K13982	GO:0034702//ion channel complex	GO:0005254//chloride channel activity;GO:0005488//binding	GO:0015698//inorganic anion transport
ANO2	NM_020373	0.0518907	5.04173	6.6023	2.43e-28	1.55e-27	GenBody_Dmr;chr12:5736583-5736628;0.08;0.44;0.36;2.95E-17;GenBody_Dmr;chr12:5831400-5831500;0.25;0.6;0.35;4.31E-21;GenBody_Dmr;chr12:5898989-5899143;0.19;0.61;0.42;3.84E-09;GenBody_Dmr;chr12:5997167-5997385;0.28;0.83;0.55;1.62E-148	0.0518907	1.31693	4.66556	3.45e-07	9.13e-07	GenBody_Dmr;chr12:5736584-5736628;0.07;0.45;0.38;1.48E-14;GenBody_Dmr;chr12:5831400-5831500;0.25;0.65;0.4;4.68E-24;GenBody_Dmr;chr12:5997167-5997291;0.23;0.78;0.55;1.00E-126	Up	K05169;K06106;K13982	GO:0034702//ion channel complex	GO:0005254//chloride channel activity;GO:0005488//binding	GO:0015698//inorganic anion transport
ANO4	NM_178826	0.0467918	2.55151	5.76895	1.02e-15	4.21e-15	Promoter_Dmr;chr12:101188434-101188533;0.02;0.91;0.89;2.30E-41;GenBody_Dmr;chr12:101448378-101448524;0.56;0.96;0.4;7.52E-21;5-UTR_dmr;chr12:101188434-101188533;0.02;0.91;0.89;2.30E-41	0.0467918	4.79759	6.67991	9.57e-30	6.23e-29	Promoter_Dmr;chr12:101188434-101188533;0.02;0.94;0.92;8.59E-36;GenBody_Dmr;chr12:101448378-101448524;0.56;1;0.44;3.74E-23;5-UTR_dmr;chr12:101188434-101188533;0.02;0.94;0.92;8.59E-36	Up	K05169;K06106;K13982	GO:0034702//ion channel complex	GO:0005253//anion channel activity	GO:0006810//transport
ANO5	NM_213599	0.01	1.0385	6.69836	1.71e-11	5.8e-11	Promoter_Dmr;chr11:22214173-22215320;0.58;0.02;-0.56;0;GenBody_Dmr;chr11:22214173-22215320;0.58;0.02;-0.56;0	0.01	1.27011	6.98881	8.16e-14	3.09e-13	Promoter_Dmr;chr11:22214173-22215320;0.58;0.01;-0.57;0;GenBody_Dmr;chr11:22214173-22215320;0.58;0.01;-0.57;0	Up	K05169;K06106;K13982	GO:0031090//organelle membrane;GO:0034702//ion channel complex;GO:0043231//intracellular membrane-bounded organelle	GO:0005253//anion channel activity	GO:0015698//inorganic anion transport
ANO9	NM_001012302	3.164	0.133485	-4.567	1.86e-12	6.62e-12	Promoter_Dmr;chr11:441693-441910;0.03;0.9;0.87;0;GenBody_Dmr;chr11:441693-441910;0.03;0.9;0.87;0	3.164	0.01	-8.3056	1.02e-14	4.01e-14	Promoter_Dmr;chr11:441693-441910;0.03;0.93;0.9;0;GenBody_Dmr;chr11:441693-441910;0.03;0.93;0.9;0	Down	K05169	GO:0016020//membrane	GO:0005216//ion channel activity	GO:0006811//ion transport
ANP32B	NM_006401	185.901	81.4001	-1.19143	1.87e-78	2.93e-77	GenBody_Dmr;chr9:100748206-100748393;0.98;0.03;-0.95;1.44E-103;GenBody_Dmr;chr9:100776562-100776604;0.86;0.24;-0.62;1.69E-105	185.901	84.9293	-1.1302	2.54e-71	3.5e-70	GenBody_Dmr;chr9:100748207-100748393;0.97;0;-0.97;2.30E-32;GenBody_Dmr;chr9:100776562-100776604;0.86;0.17;-0.69;1.15E-99	Down	K11092	GO:0043231//intracellular membrane-bounded organelle;GO:0044444//cytoplasmic part	GO:0005488//binding	GO:0008283//cell proliferation;GO:0051169//nuclear transport
ANPEP	NM_001150	0.0518213	49.9389	9.9124	7.91e-289	5.53e-287	Promoter_Dmr;chr15:90358017-90358546;0.97;0.04;-0.93;0;GenBody_Dmr;chr15:90357428-90357644;0.98;0.02;-0.96;0	0.0518213	29.4597	9.15098	1.09e-168	3.63e-167	Promoter_Dmr;chr15:90358017-90358546;0.97;0.04;-0.93;0;GenBody_Dmr;chr15:90357428-90357644;0.98;0.15;-0.83;0	Up	K11140	GO:0000267//cell fraction;GO:0012505//endomembrane system;GO:0016021//integral to membrane;GO:0031988//membrane-bounded vesicle;GO:0044444//cytoplasmic part	GO:0004871//signal transducer activity;GO:0008238//exopeptidase activity;GO:0046914//transition metal ion binding	GO:0019538//protein metabolic process;GO:0032501//multicellular organismal process;GO:0044237//cellular metabolic process;GO:0048646//anatomical structure formation involved in morphogenesis;GO:0048869;GO:0051704
ANTXR1	NM_032208	3.01755	15.5113	2.36187	3.95e-63	4.98e-62	Promoter_Dmr;chr2:69240373-69240839;0.64;0.01;-0.63;0;5-UTR_dmr;chr2:69240373-69240839;0.64;0.01;-0.63;0	3.01755	16.3486	2.43772	2.51e-68	3.33e-67	Promoter_Dmr;chr2:69240373-69240839;0.64;0.01;-0.63;0;5-UTR_dmr;chr2:69240373-69240839;0.64;0.01;-0.63;0	Up	K06238;K06594	GO:0030027//lamellipodium;GO:0030175//filopodium;GO:0031224//intrinsic to membrane	GO:0003779//actin binding;GO:0004872//receptor activity;GO:0043169//cation binding	GO:0000904//cell morphogenesis involved in differentiation;GO:0023060;GO:0030036//actin cytoskeleton organization
ANTXR2	NM_001145794	0.0962083	4.02999	5.38847	6.43e-45	5.96e-44	GenBody_Dmr;chr4:80906364-80906421;0.26;0.96;0.7;1.35E-78;GenBody_Dmr;chr4:80993392-80993932;0.63;0.01;-0.62;0	0.0962083	5.10306	5.72906	1.39e-57	1.58e-56	GenBody_Dmr;chr4:80906364-80906421;0.26;0.98;0.72;4.06E-84;GenBody_Dmr;chr4:80993392-80993915;0.76;0.01;-0.75;0	Up	K06238	GO:0031090//organelle membrane;GO:0031224//intrinsic to membrane;GO:0043231//intracellular membrane-bounded organelle	GO:0004871//signal transducer activity;GO:0043169//cation binding	GO:0023060
ANTXR2	NM_058172	0.0962083	4.02999	5.38847	6.43e-45	5.96e-44	GenBody_Dmr;chr4:80885902-80886079;0.73;0.98;0.25;1.09E-40	0.0962083	5.10306	5.72906	1.39e-57	1.58e-56	GenBody_Dmr;chr4:80885902-80886079;0.73;0.99;0.26;2.34E-44	Up	K06238	GO:0031090//organelle membrane;GO:0031224//intrinsic to membrane;GO:0043231//intracellular membrane-bounded organelle	GO:0004871//signal transducer activity;GO:0043169//cation binding	GO:0023060
ANXA2	NM_004039	95.4508	832.888	3.12529	0	0	Promoter_Dmr;chr15:60690784-60690949;0.48;0;-0.48;1.21E-67	95.4508	1163.83	3.60798	0	0	Promoter_Dmr;chr15:60690784-60690949;0.48;0.01;-0.47;5.89E-71	Up	-	GO:0005578//proteinaceous extracellular matrix;GO:0005626//insoluble fraction;GO:0005768//endosome;GO:0019898//extrinsic to membrane;GO:0032432//actin filament bundle;GO:0032991//macromolecular complex;GO:0044459//plasma membrane part;GO:0048770	GO:0005083//small GTPase regulator activity;GO:0005515//protein binding;GO:0035091//phosphatidylinositol binding;GO:0046872//metal ion binding;GO:0055102//lipase inhibitor activity	GO:0006906//vesicle fusion;GO:0019222//regulation of metabolic process;GO:0030195//negative regulation of blood coagulation;GO:0030198//extracellular matrix organization;GO:0046903//secretion;GO:0048646//anatomical structure formation involved in morphogenesis;GO:0048731
ANXA6	NM_001155	16.3985	85.6426	2.38477	7.1e-176	2.64e-174	GenBody_Dmr;chr5:150536731-150536868;0.72;0.01;-0.71;1.25E-105	16.3985	77.4018	2.23881	3.38e-146	9.52e-145	GenBody_Dmr;chr5:150536731-150536868;0.72;0.01;-0.71;1.42E-102	Up	-	GO:0032991//macromolecular complex;GO:0044459//plasma membrane part;GO:0048770	GO:0005543//phospholipid binding;GO:0046872//metal ion binding	GO:0006936//muscle contraction;GO:0070838//divalent metal ion transport
AP1B1	NM_145730	64.3728	25.5194	-1.33486	4.87e-84	8.21e-83	GenBody_Dmr;chr22:29783980-29783995;0.05;0.52;0.47;2.45E-13	64.3728	30.7273	-1.06693	1.11e-58	1.28e-57	Promoter_Dmr;chr22:29783980-29784175;0.02;0.26;0.24;1.07E-13;GenBody_Dmr;chr22:29783980-29784175;0.02;0.26;0.24;1.07E-13	Down	K12392	GO:0030119//AP-type membrane coat adaptor complex;GO:0030136//clathrin-coated vesicle	GO:0005488//binding;GO:0022892	GO:0015031//protein transport;GO:0048193//Golgi vesicle transport
AP1M2	NM_005498	112.358	47.6002	-1.23906	2.51e-55	2.81e-54	Promoter_Dmr;chr19:10697955-10698079;0;0.95;0.95;5.79110201202322e-312	112.358	42.3525	-1.40758	4.38e-66	5.64e-65	Promoter_Dmr;chr19:10697955-10698079;0;0.98;0.98;0	Down	K12393	GO:0030119//AP-type membrane coat adaptor complex;GO:0030136//clathrin-coated vesicle;GO:0044431//Golgi apparatus part	GO:0005488//binding	GO:0006886//intracellular protein transport;GO:0048193//Golgi vesicle transport
AP2A2	NM_012305	10.4967	21.2716	1.01899	3.99e-21	2.04e-20	GenBody_Dmr;chr11:996186-996250;0.98;0.43;-0.55;2.34E-63	10.4967	32.0527	1.6105	8.74e-61	1.05e-59	GenBody_Dmr;chr11:996186-996250;0.98;0.34;-0.64;8.46E-87	Up	K11824	GO:0030119//AP-type membrane coat adaptor complex;GO:0030128//clathrin coat of endocytic vesicle	GO:0005488//binding;GO:0022892	GO:0006901//vesicle coating;GO:0015031//protein transport;GO:0050688//regulation of defense response to virus
AP3B2	NM_004644	1.39693	0.01	-7.12612	6.6e-09	1.95e-08	Promoter_Dmr;chr15:83378090-83378642;0.01;0.77;0.76;0;GenBody_Dmr;chr15:83348858-83349805;0.22;0.89;0.67;0;GenBody_Dmr;chr15:83368567-83368699;0.96;0.3;-0.66;1.58E-130;GenBody_Dmr;chr15:83378090-83378642;0.01;0.77;0.76;0	1.39693	0.0525224	-4.73319	1.37e-07	3.71e-07	Promoter_Dmr;chr15:83378090-83378642;0.01;0.36;0.35;0;GenBody_Dmr;chr15:83348858-83349805;0.22;0.91;0.69;0;GenBody_Dmr;chr15:83368597-83368699;0.96;0.48;-0.48;3.27E-56;GenBody_Dmr;chr15:83378090-83378642;0.01;0.36;0.35;0	Down	K12397	GO:0005798//Golgi-associated vesicle;GO:0030136//clathrin-coated vesicle;GO:0043234//protein complex	GO:0005488//binding;GO:0022892	GO:0015031//protein transport;GO:0048193//Golgi vesicle transport
AP4E1	NM_007347	8.15042	2.1855	-1.89891	2.34e-29	1.54e-28	GenBody_Dmr;chr15:51201985-51202472;0.98;0.01;-0.97;0	8.15042	2.94446	-1.46887	1.36e-20	6.76e-20	GenBody_Dmr;chr15:51201985-51202472;0.98;0.02;-0.96;0	Down	K12400	GO:0030120//vesicle coat;GO:0044431//Golgi apparatus part	GO:0005488//binding	GO:0015031//protein transport
APBA2	NM_005503	0.424444	9.46819	4.47944	1.95e-43	1.77e-42	GenBody_Dmr;chr15:29395661-29396279;0.24;0.97;0.73;0	0.424444	6.517	3.94056	1.08e-27	6.65e-27	GenBody_Dmr;chr15:29395661-29396279;0.24;0.97;0.73;0	Up	K04531	GO:0016020//membrane	GO:0035091//phosphatidylinositol binding	GO:0006887//exocytosis;GO:0007267//cell-cell signaling;GO:0007610//behavior;GO:0010467//gene expression;GO:0040007//growth;GO:0043009//chordate embryonic development;GO:0048731
APBB1IP	NM_019043	0.01	27.1715	11.4079	3.28e-113	7.42e-112	Promoter_Dmr;chr10:26726999-26727174;0.93;0.4;-0.53;8.63E-204;GenBody_Dmr;chr10:26856106-26856162;0.67;0.98;0.31;3.53E-16	0.01	12.6529	10.3053	9.12e-53	9.56e-52	Promoter_Dmr;chr10:26727069-26727174;0.93;0.51;-0.42;1.85E-136;GenBody_Dmr;chr10:26832114-26832281;0.11;1;0.89;3.55E-30;GenBody_Dmr;chr10:26856095-26856129;0.71;0.98;0.27;2.13E-18	Up	-	GO:0043232;GO:0044444//cytoplasmic part;GO:0044459//plasma membrane part	-	GO:0023060
APBB1	NM_001257322	0.01	16.8033	10.7145	3.94e-70	5.45e-69	Promoter_Dmr;chr11:6425899-6426030;0.96;0.48;-0.48;3.55E-19	0.01	23.5831	11.2035	1.69e-97	3.17e-96	Promoter_Dmr;chr11:6425900-6426030;0.96;0.58;-0.38;8.01E-12	Up	K04529	GO:0016020//membrane;GO:0030425//dendrite;GO:0030427//site of polarized growth;GO:0031252//cell leading edge;GO:0032991//macromolecular complex;GO:0043231//intracellular membrane-bounded organelle;GO:0044444//cytoplasmic part	GO:0019899//enzyme binding;GO:0030528//transcription regulator activity	GO:0006282//regulation of DNA repair;GO:0006357//regulation of transcription from RNA polymerase II promoter;GO:0006915//apoptotic process;GO:0006935//chemotaxis;GO:0007090//regulation of S phase of mitotic cell cycle;GO:0007632//visual behavior;GO:0010038//response to metal ion;GO:0010558;GO:0016049//cell growth;GO:0016477//cell migration;GO:0016573//histone acetylation;GO:0023060;GO:0030029//ac…
APBB1	NM_001257324	0.01	16.8033	10.7145	3.94e-70	5.45e-69	Promoter_Dmr;chr11:6439944-6440085;0.98;0.01;-0.97;5.00E-121;GenBody_Dmr;chr11:6425899-6426030;0.96;0.48;-0.48;3.55E-19;GenBody_Dmr;chr11:6439944-6440085;0.98;0.01;-0.97;5.00E-121	0.01	23.5831	11.2035	1.69e-97	3.17e-96	Promoter_Dmr;chr11:6439944-6440085;0.98;0.01;-0.97;4.64E-95;GenBody_Dmr;chr11:6425900-6426030;0.96;0.58;-0.38;8.01E-12;GenBody_Dmr;chr11:6439944-6440085;0.98;0.01;-0.97;4.64E-95	Up	K04529	GO:0016020//membrane;GO:0030425//dendrite;GO:0030427//site of polarized growth;GO:0031252//cell leading edge;GO:0032991//macromolecular complex;GO:0043231//intracellular membrane-bounded organelle;GO:0044444//cytoplasmic part	GO:0019899//enzyme binding;GO:0030528//transcription regulator activity	GO:0006282//regulation of DNA repair;GO:0006357//regulation of transcription from RNA polymerase II promoter;GO:0006915//apoptotic process;GO:0006935//chemotaxis;GO:0007090//regulation of S phase of mitotic cell cycle;GO:0007632//visual behavior;GO:0010038//response to metal ion;GO:0010558;GO:0016049//cell growth;GO:0016477//cell migration;GO:0016573//histone acetylation;GO:0023060;GO:0030029//ac…
APBB1	NM_145689	0.01	16.8033	10.7145	3.94e-70	5.45e-69	Promoter_Dmr;chr11:6440621-6440804;0.39;0.01;-0.38;0	0.01	23.5831	11.2035	1.69e-97	3.17e-96	Promoter_Dmr;chr11:6440621-6440804;0.39;0.01;-0.38;0	Up	K04529	GO:0016020//membrane;GO:0030425//dendrite;GO:0030427//site of polarized growth;GO:0031252//cell leading edge;GO:0032991//macromolecular complex;GO:0043231//intracellular membrane-bounded organelle;GO:0044444//cytoplasmic part	GO:0019899//enzyme binding;GO:0030528//transcription regulator activity	GO:0006282//regulation of DNA repair;GO:0006357//regulation of transcription from RNA polymerase II promoter;GO:0006915//apoptotic process;GO:0006935//chemotaxis;GO:0007090//regulation of S phase of mitotic cell cycle;GO:0007632//visual behavior;GO:0010038//response to metal ion;GO:0010558;GO:0016049//cell growth;GO:0016477//cell migration;GO:0016573//histone acetylation;GO:0023060;GO:0030029//ac…
APC2	NM_005883	0.248207	1.77936	2.84174	2.09e-16	8.85e-16	GenBody_Dmr;chr19:1453850-1453913;0.92;0.41;-0.51;1.55E-65;GenBody_Dmr;chr19:1456033-1456283;0.96;0.65;-0.31;1.78E-27;GenBody_Dmr;chr19:1467183-1468643;0.94;0.03;-0.91;0;GenBody_Dmr;chr19:1469731-1470430;0.31;0;-0.31;0	0.248207	4.7874	4.26963	2.98e-58	3.43e-57	GenBody_Dmr;chr19:1453621-1453913;0.9;0.38;-0.52;4.95E-77;GenBody_Dmr;chr19:1456033-1456283;0.96;0.73;-0.23;6.82E-19;GenBody_Dmr;chr19:1467183-1468643;0.94;0.04;-0.9;0;GenBody_Dmr;chr19:1469731-1470430;0.31;0.01;-0.3;0	Up	K02085	GO:0005874//microtubule;GO:0012505//endomembrane system;GO:0015629//actin cytoskeleton;GO:0019897//extrinsic to plasma membrane;GO:0030027//lamellipodium;GO:0043231//intracellular membrane-bounded organelle;GO:0044444//cytoplasmic part	GO:0015631//tubulin binding	GO:0030178//negative regulation of Wnt receptor signaling pathway;GO:0033159//negative regulation of protein import into nucleus, translocation
APH1B	NM_031301	4.37862	0.22848	-4.26034	4.45e-23	2.44e-22	Promoter_Dmr;chr15:63569806-63570073;0.01;0.88;0.87;0;GenBody_Dmr;chr15:63569806-63570073;0.01;0.88;0.87;0	4.37862	0.0467892	-6.54816	2.52e-27	1.54e-26	Promoter_Dmr;chr15:63569813-63570073;0.01;0.78;0.77;0;GenBody_Dmr;chr15:63569813-63570073;0.01;0.78;0.77;0	Down	K06172	GO:0016023//cytoplasmic membrane-bounded vesicle;GO:0031224//intrinsic to membrane	GO:0005488//binding;GO:0070011	GO:0001822//kidney development;GO:0006917//induction of apoptosis;GO:0007166//cell surface receptor linked signaling pathway;GO:0033619//membrane protein proteolysis;GO:0044093;GO:0051604//protein maturation
APMAP	NM_020531	91.6107	43.1936	-1.0847	5.08e-47	4.93e-46	GenBody_Dmr;chr20:24972745-24972799;0.01;0.31;0.3;1.15E-84	91.6107	29.9799	-1.61152	7.18e-84	1.16e-82	GenBody_Dmr;chr20:24972745-24972784;0;0.21;0.21;2.63E-29	Down	K01757;K01774	GO:0031224//intrinsic to membrane	GO:0004091//carboxylesterase activity;GO:0016843	GO:0008152//metabolic process
APRT	NM_001030018	287.475	76.194	-1.91569	5.7e-121	1.38e-119	Promoter_Dmr;chr16:88879245-88880015;0.88;0.16;-0.72;0	287.475	70.7028	-2.0236	3.99e-128	9.89e-127	Promoter_Dmr;chr16:88879245-88880016;0.88;0.32;-0.56;5.76E-217	Down	K00759	GO:0044444//cytoplasmic part	GO:0002060//purine base binding;GO:0016763//transferase activity, transferring pentosyl groups;GO:0032559	GO:0007589//body fluid secretion;GO:0007610//behavior;GO:0043096//purine base salvage
AQP3	NM_004925	14.3642	1.88487	-2.92995	4.49e-24	2.54e-23	Promoter_Dmr;chr9:33447447-33447462;0.39;0;-0.39;2.30E-89;Promoter_Dmr;chr9:33447681-33447741;0.38;0.01;-0.37;1.65E-209;GenBody_Dmr;chr9:33447447-33447462;0.39;0;-0.39;2.30E-89	14.3642	3.43104	-2.06576	2.47e-16	1.04e-15	Promoter_Dmr;chr9:33447447-33447462;0.39;0.02;-0.37;1.12E-90;Promoter_Dmr;chr9:33447681-33447741;0.38;0;-0.38;3.50E-263;GenBody_Dmr;chr9:33447447-33447462;0.39;0.02;-0.37;1.12E-90	Down	K09876	GO:0016021//integral to membrane;GO:0030054//cell junction;GO:0044424//intracellular part	GO:0005372//water transmembrane transporter activity;GO:0015168//glycerol transmembrane transporter activity	GO:0002376//immune system process;GO:0003097//renal water transport;GO:0008643//carbohydrate transport;GO:0009887//organ morphogenesis;GO:0010038//response to metal ion;GO:0030856//regulation of epithelial cell differentiation;GO:0033189//response to vitamin A;GO:0042886//amide transport
ARAP3	NM_022481	0.146799	2.80168	4.25438	1.05e-18	4.86e-18	Promoter_Dmr;chr5:141062011-141062314;0.86;0.43;-0.43;2.76E-39;GenBody_Dmr;chr5:141041747-141041788;0.62;0.98;0.36;8.51E-81	0.146799	3.35304	4.51355	8.7e-23	4.65e-22	Promoter_Dmr;chr5:141062011-141062362;0.86;0.47;-0.39;3.46E-30;GenBody_Dmr;chr5:141041747-141041788;0.62;0.98;0.36;2.78E-100;GenBody_Dmr;chr5:141044573-141044614;0.01;0.49;0.48;3.39E-94	Up	K12490	GO:0016020//membrane;GO:0031252//cell leading edge;GO:0043232	GO:0005100//Rho GTPase activator activity;GO:0035091//phosphatidylinositol binding;GO:0046914//transition metal ion binding	GO:0006810//transport;GO:0006996//organelle organization;GO:0007266//Rho protein signal transduction;GO:0016477//cell migration;GO:0016601//Rac protein signal transduction;GO:0032012//regulation of ARF protein signal transduction;GO:0065008
ARC	NM_015193	0.194786	5.21417	4.74248	7.43e-21	3.76e-20	Promoter_Dmr;chr8:143695390-143695949;0.04;0.41;0.37;0;GenBody_Dmr;chr8:143693337-143694506;0.96;0.41;-0.55;0;GenBody_Dmr;chr8:143695390-143695949;0.04;0.41;0.37;0	0.194786	2.43876	3.64619	8.04e-09	2.35e-08	Promoter_Dmr;chr8:143695390-143695978;0.04;0.42;0.38;0;GenBody_Dmr;chr8:143693463-143694506;0.96;0.41;-0.55;0;GenBody_Dmr;chr8:143695390-143695978;0.04;0.42;0.38;0	Up	-	GO:0030141//secretory granule;GO:0030425//dendrite;GO:0044430//cytoskeletal part;GO:0044459//plasma membrane part	GO:0008092//cytoskeletal protein binding	GO:0003002//regionalization;GO:0007611//learning or memory;GO:0009888//tissue development;GO:0016192//vesicle-mediated transport;GO:0048167//regulation of synaptic plasticity
ARF5	NM_001662	129.09	33.311	-1.95431	1.88e-76	2.84e-75	GenBody_Dmr;chr7:127229231-127229355;0.87;0.01;-0.86;2.75E-217	129.09	26.3887	-2.29038	6.57e-92	1.17e-90	GenBody_Dmr;chr7:127229231-127229355;0.87;0;-0.87;2.05E-229	Down	K07940	GO:0016020//membrane;GO:0043231//intracellular membrane-bounded organelle;GO:0044444//cytoplasmic part	GO:0017111//nucleoside-triphosphatase activity;GO:0032561//guanyl ribonucleotide binding;GO:0070851//growth factor receptor binding	GO:0006810//transport;GO:0007169//transmembrane receptor protein tyrosine kinase signaling pathway;GO:0007417//central nervous system development;GO:0009611//response to wounding;GO:0035556//intracellular signal transduction
ARFGAP3	NM_014570	9.85714	35.8557	1.86296	2.92e-52	3.12e-51	Promoter_Dmr;chr22:43253517-43254082;0.79;0;-0.79;3.27E-271	9.85714	23.4635	1.25118	6.63e-20	3.23e-19	Promoter_Dmr;chr22:43253517-43254082;0.79;0.01;-0.78;9.17E-160	Up	K12493	GO:0012505//endomembrane system;GO:0043231//intracellular membrane-bounded organelle;GO:0044444//cytoplasmic part	GO:0005083//small GTPase regulator activity;GO:0008047//enzyme activator activity;GO:0022892;GO:0046872//metal ion binding;GO:0046914//transition metal ion binding	GO:0015031//protein transport;GO:0032012//regulation of ARF protein signal transduction
ARHGAP10	NM_024605	5.55009	26.1997	2.23897	2.93e-52	3.14e-51	Promoter_Dmr;chr4:148652209-148652462;0.96;0.13;-0.83;1.61E-251	5.55009	17.2867	1.63908	2.06e-23	1.12e-22	Promoter_Dmr;chr4:148652209-148652312;0.96;0.43;-0.53;4.64E-90	Up	K13736	GO:0016020//membrane;GO:0044444//cytoplasmic part	GO:0005099//Ras GTPase activator activity;GO:0008092//cytoskeletal protein binding;GO:0019904//protein domain specific binding	GO:0006996//organelle organization;GO:0019222//regulation of metabolic process;GO:0023060;GO:0030035//microspike assembly
ARHGAP1	NM_004308	29.8304	11.2259	-1.40995	4.55e-35	3.47e-34	GenBody_Dmr;chr11:46721447-46721652;0.2;0.52;0.32;4.45E-18	29.8304	12.4864	-1.25642	2.95e-29	1.9e-28	GenBody_Dmr;chr11:46721459-46721651;0.02;0.29;0.27;3.63E-15	Down	K10360;K00939;K01514	GO:0005815//microtubule organizing center;GO:0016020//membrane;GO:0031252//cell leading edge;GO:0043227//membrane-bounded organelle	GO:0005100//Rho GTPase activator activity;GO:0019904//protein domain specific binding;GO:0030674//protein binding, bridging	GO:0007265//Ras protein signal transduction;GO:0033124//regulation of GTP catabolic process
ARHGAP20	NM_001258415	0.01	0.835846	6.38517	8.4e-09	2.47e-08	GenBody_Dmr;chr11:110582517-110583195;0.87;0.32;-0.55;0	0.01	0.60226	5.91231	1.64e-06	4.12e-06	GenBody_Dmr;chr11:110582517-110583195;0.87;0.2;-0.67;0	Up	K10360;K07526	GO:0044464//cell part	GO:0008047//enzyme activator activity;GO:0017016//Ras GTPase binding	GO:0007266//Rho protein signal transduction;GO:0019222//regulation of metabolic process
ARHGAP20	NM_001258418	0.01	0.835846	6.38517	8.4e-09	2.47e-08	GenBody_Dmr;chr11:110559822-110559879;0.16;0.98;0.82;6.72E-75;GenBody_Dmr;chr11:110581917-110582032;0.75;0.41;-0.34;1.24E-52;GenBody_Dmr;chr11:110583303-110583320;0.94;0.34;-0.6;1.93E-76	0.01	0.60226	5.91231	1.64e-06	4.12e-06	GenBody_Dmr;chr11:110559822-110559879;0.16;0.98;0.82;9.84E-101;GenBody_Dmr;chr11:110581917-110582032;0.75;0.34;-0.41;4.36E-84;GenBody_Dmr;chr11:110583215-110583320;0.73;0.2;-0.53;1.08E-100	Up	K10360;K07526	GO:0044464//cell part	GO:0008047//enzyme activator activity;GO:0017016//Ras GTPase binding	GO:0007266//Rho protein signal transduction;GO:0019222//regulation of metabolic process
ARHGAP20	NM_020809	0.01	0.835846	6.38517	8.4e-09	2.47e-08	Promoter_Dmr;chr11:110582517-110583195;0.87;0.32;-0.55;0;Promoter_Dmr;chr11:110583303-110583320;0.94;0.34;-0.6;1.93E-76	0.01	0.60226	5.91231	1.64e-06	4.12e-06	Promoter_Dmr;chr11:110582517-110583195;0.87;0.2;-0.67;0;Promoter_Dmr;chr11:110583215-110583320;0.73;0.2;-0.53;1.08E-100	Up	K10360;K07526	GO:0044464//cell part	GO:0008047//enzyme activator activity;GO:0017016//Ras GTPase binding	GO:0007266//Rho protein signal transduction;GO:0019222//regulation of metabolic process
ARHGAP23	NM_001199417	0.0655544	26.1922	8.64223	6.07e-237	3.35e-235	Promoter_Dmr;chr17:36584444-36584580;0.94;0.01;-0.93;8.98E-275;Promoter_Dmr;chr17:36584707-36585341;0.79;0.01;-0.78;0;GenBody_Dmr;chr17:36584707-36585341;0.79;0.01;-0.78;0;GenBody_Dmr;chr17:36609753-36610363;0.97;0.01;-0.96;0;GenBody_Dmr;chr17:36621238-36621376;0.98;0.01;-0.97;3.51E-252;GenBody_Dmr;chr17:36647741-36647773;0.43;0.91;0.48;5.68E-32;GenBody_Dmr;chr17:36666630-36667133;0.1;0.98;0.88;0	0.0655544	30.978	8.88434	5.37e-279	3.52e-277	Promoter_Dmr;chr17:36584444-36584580;0.94;0.01;-0.93;0;Promoter_Dmr;chr17:36584707-36585341;0.79;0.01;-0.78;0;GenBody_Dmr;chr17:36584707-36585341;0.79;0.01;-0.78;0;GenBody_Dmr;chr17:36609753-36610363;0.97;0;-0.97;0;GenBody_Dmr;chr17:36621238-36621376;0.98;0.01;-0.97;0;GenBody_Dmr;chr17:36647741-36647774;0.51;0.97;0.46;5.09E-43;GenBody_Dmr;chr17:36666630-36667133;0.1;0.98;0.88;0	Up	K08878;K05732;K10360;K07526	-	-	-
ARHGAP31	NM_020754	0.119696	1.09177	3.18922	1.54e-09	4.72e-09	Promoter_Dmr;chr3:119013603-119013657;0.33;0;-0.33;1.52E-104;GenBody_Dmr;chr3:119041480-119041677;0.89;0.01;-0.88;0;5-UTR_dmr;chr3:119013603-119013657;0.33;0;-0.33;1.52E-104	0.119696	0.947777	2.98517	6.04e-08	1.68e-07	Promoter_Dmr;chr3:119013603-119013657;0.33;0.01;-0.32;5.83E-93;GenBody_Dmr;chr3:119041480-119041677;0.89;0.01;-0.88;0;5-UTR_dmr;chr3:119013603-119013657;0.33;0.01;-0.32;5.83E-93	Up	K08878;K10360	GO:0005924//cell-substrate adherens junction;GO:0031252//cell leading edge	GO:0008047//enzyme activator activity;GO:0019904//protein domain specific binding	GO:0035556//intracellular signal transduction
ARHGAP35	NM_004491	22.6375	11.2865	-1.00411	9.72e-41	8.33e-40	GenBody_Dmr;chr19:47474523-47474578;0.99;0.13;-0.86;5.37E-306	22.6375	8.44093	-1.42324	1.4e-68	1.86e-67	GenBody_Dmr;chr19:47474523-47474578;0.99;0.32;-0.67;1.94E-198	Down	K05732	GO:0005856//cytoskeleton;GO:0043231//intracellular membrane-bounded organelle;GO:0044444//cytoplasmic part	GO:0003676//nucleic acid binding;GO:0003712//transcription cofactor activity;GO:0004871//signal transducer activity;GO:0005099//Ras GTPase activator activity	GO:0006350;GO:0007166//cell surface receptor linked signaling pathway;GO:0007420//brain development;GO:0010468//regulation of gene expression;GO:0014020;GO:0023060;GO:0042462//eye photoreceptor cell development;GO:0043114//regulation of vascular permeability
ARHGAP36	NM_144967	0.812497	0.01	-6.34429	0.000114922	0.000251213	Promoter_Dmr;chrX:130192387-130192514;0.24;0.89;0.65;1.75E-71;Promoter_Dmr;chrX:130192637-130192683;0.41;0.98;0.57;6.03E-153;GenBody_Dmr;chrX:130192387-130192514;0.24;0.89;0.65;1.75E-71;GenBody_Dmr;chrX:130192637-130192683;0.41;0.98;0.57;6.03E-153;GenBody_Dmr;chrX:130215954-130216393;0.46;0.97;0.51;1.09E-151;GenBody_Dmr;chrX:130217829-130217942;0.64;0.97;0.33;3.89E-57	0.812497	0.01	-6.34429	0.00013557	0.000291838	Promoter_Dmr;chrX:130192365-130192416;0.55;0.93;0.38;7.15E-17;Promoter_Dmr;chrX:130192456-130192514;0.05;0.78;0.73;5.22E-45;Promoter_Dmr;chrX:130192637-130192683;0.41;0.97;0.56;6.71E-147;GenBody_Dmr;chrX:130192456-130192514;0.05;0.78;0.73;5.22E-45;GenBody_Dmr;chrX:130192637-130192683;0.41;0.97;0.56;6.71E-147;GenBody_Dmr;chrX:130215954-130216393;0.46;0.92;0.46;1.84E-130;GenBody_Dmr;chrX:130217828-…	Down	K10360;K07526	GO:0044464//cell part	GO:0008047//enzyme activator activity	GO:0023060
ARHGAP4	NM_001666	1.53683	10.835	2.81767	8.6e-32	6.01e-31	Promoter_Dmr;chrX:153191579-153191934;0.97;0;-0.97;0;GenBody_Dmr;chrX:153175809-153176393;0.09;0.98;0.89;2.94E-45;GenBody_Dmr;chrX:153191579-153191934;0.97;0;-0.97;0	1.53683	9.76521	2.66769	5.06e-27	3.07e-26	Promoter_Dmr;chrX:153191579-153191934;0.97;0.01;-0.96;0;GenBody_Dmr;chrX:153176005-153176393;0.06;0.99;0.93;1.40E-39;GenBody_Dmr;chrX:153191579-153191934;0.97;0.01;-0.96;0	Up	K07526	GO:0015630//microtubule cytoskeleton;GO:0030427//site of polarized growth;GO:0043231//intracellular membrane-bounded organelle;GO:0044444//cytoplasmic part	GO:0005099//Ras GTPase activator activity;GO:0030674//protein binding, bridging	GO:0006917//induction of apoptosis;GO:0006996//organelle organization;GO:0007266//Rho protein signal transduction;GO:0010761//fibroblast migration;GO:0030308//negative regulation of cell growth;GO:0048731
ARHGAP6	NM_006125	0.01	0.600709	5.90859	1.64e-05	3.84e-05	Promoter_Dmr;chrX:11683534-11683996;0.65;0.01;-0.64;2.13E-253;GenBody_Dmr;chrX:11358588-11358677;0.4;0.9;0.5;7.94E-20;GenBody_Dmr;chrX:11445550-11446015;0.62;0.98;0.36;2.44E-104;GenBody_Dmr;chrX:11577774-11577830;0.27;0.99;0.72;7.17E-51;GenBody_Dmr;chrX:11682622-11683132;0.63;0.97;0.34;9.56E-79;5-UTR_dmr;chrX:11683534-11683996;0.65;0.01;-0.64;2.13E-253	0.01	0.538195	5.75006	5.45e-05	0.000121867	Promoter_Dmr;chrX:11683534-11683996;0.65;0.01;-0.64;9.29E-208;GenBody_Dmr;chrX:11358588-11358677;0.4;0.93;0.53;1.01E-17;GenBody_Dmr;chrX:11445550-11445692;0.47;0.92;0.45;7.81E-90;GenBody_Dmr;chrX:11445915-11446015;0.48;1;0.52;2.55E-10;GenBody_Dmr;chrX:11577774-11577830;0.27;0.99;0.72;6.92E-71;GenBody_Dmr;chrX:11682564-11682816;0.6;0.97;0.37;1.99E-86;5-UTR_dmr;chrX:11683534-11683996;0.65;0.01;-0.6…	Up	K10360;K07526	GO:0015629//actin cytoskeleton	GO:0005099//Ras GTPase activator activity;GO:0019899//enzyme binding;GO:0019904//protein domain specific binding;GO:0030674//protein binding, bridging;GO:0060229//lipase activator activity	GO:0001953//negative regulation of cell-matrix adhesion;GO:0007044//cell-substrate junction assembly;GO:0007265//Ras protein signal transduction;GO:0008154//actin polymerization or depolymerization;GO:0010863//positive regulation of phospholipase C activity;GO:0032232//negative regulation of actin filament bundle assembly;GO:0043087//regulation of GTPase activity
ARHGAP6	NM_013427	0.01	0.600709	5.90859	1.64e-05	3.84e-05	GenBody_Dmr;chrX:11157237-11157273;0.27;0.98;0.71;2.97E-61	0.01	0.538195	5.75006	5.45e-05	0.000121867	GenBody_Dmr;chrX:11157237-11157273;0.27;0.97;0.7;3.56E-67	Up	K10360;K07526	GO:0015629//actin cytoskeleton	GO:0005099//Ras GTPase activator activity;GO:0019899//enzyme binding;GO:0019904//protein domain specific binding;GO:0030674//protein binding, bridging;GO:0060229//lipase activator activity	GO:0001953//negative regulation of cell-matrix adhesion;GO:0007044//cell-substrate junction assembly;GO:0007265//Ras protein signal transduction;GO:0008154//actin polymerization or depolymerization;GO:0010863//positive regulation of phospholipase C activity;GO:0032232//negative regulation of actin filament bundle assembly;GO:0043087//regulation of GTPase activity
ARHGDIG	NM_001176	10.6987	0.01	-10.0632	1.77e-16	7.51e-16	Promoter_Dmr;chr16:330168-330863;0.06;0.93;0.87;0	10.6987	0.01	-10.0632	3.3e-16	1.39e-15	Promoter_Dmr;chr16:330195-330863;0.05;0.93;0.88;0	Down	K12462	GO:0005626//insoluble fraction;GO:0031410//cytoplasmic vesicle	GO:0005092//GDP-dissociation inhibitor activity;GO:0005488//binding;GO:0008047//enzyme activator activity	GO:0007155//cell adhesion;GO:0007265//Ras protein signal transduction;GO:0008104//protein localization;GO:0019222//regulation of metabolic process
ARHGEF10L	NM_018125	5.51042	1.66458	-1.72701	1.28e-12	4.58e-12	Promoter_Dmr;chr1:17865987-17866686;0.01;0.42;0.41;0;GenBody_Dmr;chr1:17865987-17866686;0.01;0.42;0.41;0;GenBody_Dmr;chr1:17896213-17896293;0.86;0.03;-0.83;1.43E-121	5.51042	0.87405	-2.65637	2.36e-20	1.16e-19	Promoter_Dmr;chr1:17866039-17866687;0.01;0.39;0.38;0;GenBody_Dmr;chr1:17866039-17866687;0.01;0.39;0.38;0;GenBody_Dmr;chr1:17896213-17896293;0.86;0.02;-0.84;2.54E-94	Down	K04436	GO:0005856//cytoskeleton;GO:0016585//chromatin remodeling complex	GO:0005088//Ras guanyl-nucleotide exchange factor activity;GO:0005515//protein binding;GO:0016811//hydrolase activity, acting on carbon-nitrogen (but not peptide) bonds, in linear amides	GO:0007266//Rho protein signal transduction;GO:0019222//regulation of metabolic process
ARHGEF25	NR_046223	2.00188	6.17473	1.62502	4.61e-08	1.29e-07	Promoter_Dmr;chr12:58005702-58005727;0.61;0.23;-0.38;1.17E-42;GenBody_Dmr;chr12:58005702-58005727;0.61;0.23;-0.38;1.17E-42	2.00188	6.84932	1.77461	1.05e-09	3.24e-09	Promoter_Dmr;chr12:58004861-58005067;0.82;0.6;-0.22;2.13E-20;Promoter_Dmr;chr12:58005702-58005759;0.64;0.39;-0.25;8.50E-32;GenBody_Dmr;chr12:58005702-58005759;0.64;0.39;-0.25;8.50E-32	Up	K08810	GO:0016020//membrane;GO:0030016//myofibril	GO:0005088//Ras guanyl-nucleotide exchange factor activity;GO:0005488//binding	GO:0007266//Rho protein signal transduction
ARHGEF40	NM_018071	0.284077	1.16178	2.03198	7.71e-05	0.00017113	Promoter_Dmr;chr14:21537139-21537342;0.49;0.01;-0.48;0;Promoter_Dmr;chr14:21537745-21537989;0.35;0.01;-0.34;2.18E-85	0.284077	2.09077	2.87968	6.9e-11	2.26e-10	Promoter_Dmr;chr14:21537139-21537342;0.49;0.02;-0.47;0;Promoter_Dmr;chr14:21537745-21537989;0.35;0.01;-0.34;4.68E-80	Up	K08810	GO:0005622//intracellular	GO:0005085//guanyl-nucleotide exchange factor activity	GO:0050789//regulation of biological process
ARHGEF4	NM_032995	0.546205	2.79789	2.35682	2.11e-09	6.41e-09	GenBody_Dmr;chr2:131721381-131722037;0.34;0.97;0.63;0;GenBody_Dmr;chr2:131792097-131793013;0.4;0.93;0.53;0	0.546205	2.63379	2.26963	1.58e-08	4.56e-08	GenBody_Dmr;chr2:131721430-131722037;0.3;0.98;0.68;0;GenBody_Dmr;chr2:131792358-131792398;0.45;0.69;0.24;3.62E-08	Up	K05769	GO:0001726//ruffle;GO:0016020//membrane;GO:0044444//cytoplasmic part	GO:0005088//Ras guanyl-nucleotide exchange factor activity;GO:0005515//protein binding	GO:0006917//induction of apoptosis;GO:0007266//Rho protein signal transduction
ARID5A	NM_212481	3.31302	6.8286	1.04344	0.000166568	0.000357663	GenBody_Dmr;chr2:97203561-97203643;0.73;0.97;0.24;2.35E-22;GenBody_Dmr;chr2:97215934-97216131;0.6;0.89;0.29;2.29E-164	3.31302	10.1782	1.61926	1.23e-10	4e-10	GenBody_Dmr;chr2:97215934-97216216;0.65;0.94;0.29;4.70E-281	Up	K11653	GO:0043231//intracellular membrane-bounded organelle	GO:0003676//nucleic acid binding;GO:0030528//transcription regulator activity	GO:0006355//regulation of transcription, DNA-dependent
ARL10	NM_173664	0.01	2.3969	7.90503	1.06e-09	3.29e-09	Promoter_Dmr;chr5:175792001-175792105;0.94;0.51;-0.43;6.54E-74;Promoter_Dmr;chr5:175792411-175793161;0.96;0.01;-0.95;0;GenBody_Dmr;chr5:175792411-175793161;0.96;0.01;-0.95;0	0.01	3.0269	8.2417	5.46e-12	1.9e-11	Promoter_Dmr;chr5:175792079-175792105;0.94;0.53;-0.41;1.75E-35;Promoter_Dmr;chr5:175792411-175793161;0.96;0.01;-0.95;0;GenBody_Dmr;chr5:175792411-175793161;0.96;0.01;-0.95;0	Up	K07958	-	GO:0000166//nucleotide binding	-
ARL4C	NM_005737	1.58941	15.9012	3.32257	3.02e-63	3.82e-62	Promoter_Dmr;chr2:235406117-235406315;0.88;0.46;-0.42;5.39E-78;GenBody_Dmr;chr2:235404358-235404914;0.76;0.01;-0.75;0;GenBody_Dmr;chr2:235404957-235404980;0.25;0.01;-0.24;1.87E-08	1.58941	18.6285	3.55095	1.43e-77	2.14e-76	Promoter_Dmr;chr2:235406201-235406315;0.91;0.57;-0.34;3.65E-67;GenBody_Dmr;chr2:235404358-235404914;0.76;0.08;-0.68;0	Up	K07947	GO:0042995//cell projection;GO:0043231//intracellular membrane-bounded organelle	GO:0017111//nucleoside-triphosphatase activity;GO:0032561//guanyl ribonucleotide binding	GO:0035556//intracellular signal transduction;GO:0051234//establishment of localization
ARL4D	NM_001661	0.604905	15.8327	4.71006	4e-33	2.89e-32	Promoter_Dmr;chr17:41476447-41476630;0.28;0.01;-0.27;2.46E-177;GenBody_Dmr;chr17:41476447-41476630;0.28;0.01;-0.27;2.46E-177;GenBody_Dmr;chr17:41477292-41477482;0.98;0.02;-0.96;0	0.604905	10.562	4.12604	1.13e-20	5.64e-20	Promoter_Dmr;chr17:41476447-41476630;0.28;0;-0.28;7.19E-200;GenBody_Dmr;chr17:41476447-41476630;0.28;0;-0.28;7.19E-200;GenBody_Dmr;chr17:41477292-41477482;0.98;0.05;-0.93;0	Up	K07948	GO:0031981//nuclear lumen	GO:0017111//nucleoside-triphosphatase activity;GO:0032561//guanyl ribonucleotide binding	GO:0015031//protein transport;GO:0035556//intracellular signal transduction;GO:0045444//fat cell differentiation
ARMC10	NM_031905	35.4596	6.43186	-2.46287	1.71e-67	2.29e-66	5-UTR_dmr;chr7:102715694-102715714;0.32;0.74;0.42;5.08E-43	35.4596	4.78962	-2.88819	5.85e-79	8.87e-78	5-UTR_dmr;chr7:102715694-102715714;0.32;0.76;0.44;7.77E-104	Down	K11447;K01539;K04613;K00939	GO:0031090//organelle membrane;GO:0031224//intrinsic to membrane;GO:0043231//intracellular membrane-bounded organelle	-	GO:0040007//growth
AR	NM_000044	5.84041	0.0890829	-6.03478	9.39e-37	7.37e-36	GenBody_Dmr;chrX:66766050-66766248;0.01;0.98;0.97;5.24E-229;GenBody_Dmr;chrX:66766593-66766746;0.04;0.94;0.9;3.25E-49	5.84041	0.547284	-3.41571	4.57e-26	2.69e-25	GenBody_Dmr;chrX:66766050-66766248;0.01;0.97;0.96;4.58E-231;GenBody_Dmr;chrX:66766593-66766746;0.04;0.96;0.92;1.52E-50	Down	K08557	GO:0043005//neuron projection;GO:0043231//intracellular membrane-bounded organelle	GO:0001071//nucleic acid binding transcription factor activity;GO:0003707//steroid hormone receptor activity;GO:0004033//aldo-keto reductase (NADP) activity;GO:0005496//steroid binding;GO:0019904//protein domain specific binding;GO:0030528//transcription regulator activity;GO:0043565//sequence-specific DNA binding;GO:0046914//transition metal ion binding	GO:0000165//MAPKKK cascade;GO:0001655//urogenital system development;GO:0003156//regulation of organ formation;GO:0008285//negative regulation of cell proliferation;GO:0008406//gonad development;GO:0010551;GO:0018993//somatic sex determination;GO:0030520//intracellular estrogen receptor signaling pathway;GO:0035468;GO:0040008//regulation of growth;GO:0043009//chordate embryonic development;GO:004…
ARNT2	NM_014862	6.3366	0.0584403	-6.7606	4.51e-62	5.6e-61	Promoter_Dmr;chr15:80696100-80697393;0.1;0.97;0.87;0;GenBody_Dmr;chr15:80696100-80697393;0.1;0.97;0.87;0;GenBody_Dmr;chr15:80889593-80889625;0.97;0.68;-0.29;1.21E-36	6.3366	0.239354	-4.72649	5.07e-53	5.35e-52	Promoter_Dmr;chr15:80696100-80697393;0.1;0.98;0.88;0;GenBody_Dmr;chr15:80696100-80697393;0.1;0.98;0.88;0	Down	K09097	GO:0043231//intracellular membrane-bounded organelle;GO:0043234//protein complex	GO:0001071//nucleic acid binding transcription factor activity;GO:0003676//nucleic acid binding;GO:0005102//receptor binding;GO:0046983//protein dimerization activity;GO:0060089	GO:0006357//regulation of transcription from RNA polymerase II promoter;GO:0006915//apoptotic process;GO:0006950//response to stress;GO:0007399//nervous system development;GO:0008283//cell proliferation;GO:0010557;GO:0023060;GO:0043009//chordate embryonic development;GO:0043627//response to estrogen stimulus
ARNT	NM_178427	19.9622	9.44494	-1.07966	5.09e-23	2.79e-22	Promoter_Dmr;chr1:150849536-150849568;0.01;0.88;0.87;4.03E-223	19.9622	6.26	-1.67304	7.23e-43	6.4e-42	Promoter_Dmr;chr1:150849536-150849568;0.01;0.95;0.94;5.55E-233	Down	K09097	GO:0043231//intracellular membrane-bounded organelle;GO:0043234//protein complex	GO:0000981//sequence-specific DNA binding RNA polymerase II transcription factor activity;GO:0003677//DNA binding;GO:0003712//transcription cofactor activity;GO:0004871//signal transducer activity;GO:0005102//receptor binding;GO:0046983//protein dimerization activity	GO:0001701//in utero embryonic development;GO:0001819//positive regulation of cytokine production;GO:0001935//endothelial cell proliferation;GO:0006110//regulation of glycolysis;GO:0006357//regulation of transcription from RNA polymerase II promoter;GO:0010557;GO:0016925//protein sumoylation;GO:0023060;GO:0030947//regulation of vascular endothelial growth factor receptor signaling pathway;GO:0031…
ARPC1B	NM_005720	116.212	28.6183	-2.02175	2.91e-101	5.92e-100	Promoter_Dmr;chr7:98971535-98971587;0.78;0.36;-0.42;1.57E-36	116.212	19.6622	-2.56326	6.92e-133	1.77e-131	Promoter_Dmr;chr7:98971535-98971587;0.78;0.38;-0.4;7.38E-69	Down	K05757	GO:0015629//actin cytoskeleton	GO:0005198//structural molecule activity;GO:0008092//cytoskeletal protein binding	GO:0008064//regulation of actin polymerization or depolymerization
ARRB1	NM_020251	10.3089	3.49181	-1.56184	1.04e-31	7.29e-31	Promoter_Dmr;chr11:75063220-75063602;0.84;0.44;-0.4;9.17E-241;GenBody_Dmr;chr11:75050913-75051085;0.28;0.75;0.47;2.15E-62	10.3089	4.90632	-1.07117	3.72e-18	1.69e-17	Promoter_Dmr;chr11:75063220-75063278;0.78;0.27;-0.51;7.32E-272;GenBody_Dmr;chr11:75050913-75051085;0.28;0.73;0.45;6.79E-54	Down	K04439	GO:0005626//insoluble fraction;GO:0012505//endomembrane system;GO:0019897//extrinsic to plasma membrane;GO:0031410//cytoplasmic vesicle;GO:0042995//cell projection;GO:0043231//intracellular membrane-bounded organelle;GO:0044427	GO:0001664//G-protein coupled receptor binding;GO:0004468//lysine N-acetyltransferase activity;GO:0008047//enzyme activator activity;GO:0019899//enzyme binding;GO:0043565//sequence-specific DNA binding	GO:0001541//ovarian follicle development;GO:0001818//negative regulation of cytokine production;GO:0002029//desensitization of G-protein coupled receptor protein signaling pathway;GO:0006171//cAMP biosynthetic process;GO:0006198//cAMP catabolic process;GO:0006511//ubiquitin-dependent protein catabolic process;GO:0007187//G-protein signaling, coupled to cyclic nucleotide second messenger;GO:000726…
ARRB2	NR_047516	19.1209	43.6708	1.19152	3.01e-23	1.66e-22	GenBody_Dmr;chr17:4614642-4614647;0.69;0.24;-0.45;1.96E-21	19.1209	56.8092	1.57097	4.54e-44	4.11e-43	GenBody_Dmr;chr17:4614642-4614647;0.69;0.18;-0.51;3.36E-22	Up	K04439	GO:0012505//endomembrane system;GO:0031410//cytoplasmic vesicle;GO:0043231//intracellular membrane-bounded organelle;GO:0044459//plasma membrane part	GO:0001664//G-protein coupled receptor binding;GO:0019901//protein kinase binding	GO:0001541//ovarian follicle development;GO:0001818//negative regulation of cytokine production;GO:0001911;GO:0001963//synaptic transmission, dopaminergic;GO:0002029//desensitization of G-protein coupled receptor protein signaling pathway;GO:0002224//toll-like receptor signaling pathway;GO:0006171//cAMP biosynthetic process;GO:0006198//cAMP catabolic process;GO:0006351//transcription, DNA-depende…
ARRDC4	NM_183376	13.368	0.707481	-4.23995	1.73e-65	2.26e-64	GenBody_Dmr;chr15:98504554-98504742;0.03;0.35;0.32;4.37E-72	13.368	1.15905	-3.52776	3.36e-56	3.73e-55	GenBody_Dmr;chr15:98504554-98504742;0.03;0.42;0.39;2.12E-90	Down	-	-	-	GO:0023060;GO:0050877//neurological system process
ARSD	NM_001669	13.7122	0.893902	-3.9392	2.33e-80	3.75e-79	GenBody_Dmr;chrX:2846399-2846667;0.86;0.11;-0.75;2.74E-61	13.7122	0.839014	-4.03062	1.94e-80	3.01e-79	GenBody_Dmr;chrX:2846546-2846667;0.87;0.52;-0.35;5.34E-14	Down	K12374	GO:0000323//lytic vacuole;GO:0016020//membrane	GO:0008484//sulfuric ester hydrolase activity;GO:0043169//cation binding	-
ARSG	NM_001267727	9.6556	0.485582	-4.31358	3.24e-33	2.35e-32	Promoter_Dmr;chr17:66286130-66286905;0.01;0.88;0.87;0;GenBody_Dmr;chr17:66308903-66309022;0.95;0.5;-0.45;2.66E-54	9.6556	0.852341	-3.50186	3.72e-28	2.33e-27	Promoter_Dmr;chr17:66286130-66286905;0.01;0.82;0.81;0;GenBody_Dmr;chr17:66308903-66309022;0.95;0.48;-0.47;1.63E-55	Down	K12381	GO:0000323//lytic vacuole;GO:0044421//extracellular region part	GO:0008484//sulfuric ester hydrolase activity;GO:0016301//kinase activity;GO:0043169//cation binding	GO:0044237//cellular metabolic process
ARSI	NM_001012301	0.01	2.80035	8.12946	8.73e-15	3.48e-14	Promoter_Dmr;chr5:149682113-149682842;0.98;0.37;-0.61;0;5-UTR_dmr;chr5:149682113-149682842;0.98;0.37;-0.61;0	0.01	1.09813	6.77891	3.31e-06	8.15e-06	Promoter_Dmr;chr5:149682113-149682842;0.98;0.33;-0.65;0;5-UTR_dmr;chr5:149682113-149682842;0.98;0.33;-0.65;0	Up	K12375	GO:0043231//intracellular membrane-bounded organelle	GO:0008484//sulfuric ester hydrolase activity;GO:0043169//cation binding	-
ASAP1	NM_018482	15.0764	53.1105	1.81671	7.32e-155	2.34e-153	GenBody_Dmr;chr8:131369565-131369614;0.86;0.15;-0.71;0;GenBody_Dmr;chr8:131371038-131371282;0.05;0.55;0.5;0	15.0764	83.4603	2.4688	0	0	GenBody_Dmr;chr8:131369565-131369614;0.86;0.04;-0.82;0;GenBody_Dmr;chr8:131371113-131371282;0.05;0.61;0.56;0	Up	K12488	GO:0044424//intracellular part	GO:0005083//small GTPase regulator activity;GO:0008047//enzyme activator activity;GO:0008092//cytoskeletal protein binding;GO:0019904//protein domain specific binding;GO:0046914//transition metal ion binding	GO:0030035//microspike assembly;GO:0032012//regulation of ARF protein signal transduction
ASB13	NR_037164	5.09125	0.886749	-2.52142	7.13e-12	2.47e-11	Promoter_Dmr;chr10:5708431-5708784;0;0.41;0.41;0;GenBody_Dmr;chr10:5708431-5708784;0;0.41;0.41;0	5.09125	0.698434	-2.86583	3.03e-13	1.12e-12	Promoter_Dmr;chr10:5708431-5708784;0;0.24;0.24;0;GenBody_Dmr;chr10:5708431-5708784;0;0.24;0.24;0	Down	K10335	-	GO:0005488//binding	-
ASCL1	NM_004316	2.64642	0.01	-8.0479	5.01e-11	1.66e-10	Promoter_Dmr;chr12:103351479-103351494;0.02;0.98;0.96;7.99E-149;GenBody_Dmr;chr12:103351884-103352324;0.08;0.97;0.89;0;5-UTR_dmr;chr12:103351479-103351494;0.02;0.98;0.96;7.99E-149	2.64642	0.01	-8.0479	7.57e-11	2.48e-10	Promoter_Dmr;chr12:103351479-103351494;0.02;0.97;0.95;2.13E-112;GenBody_Dmr;chr12:103351884-103352324;0.08;0.96;0.88;0;5-UTR_dmr;chr12:103351479-103351494;0.02;0.97;0.95;2.13E-112	Down	K09067	GO:0043231//intracellular membrane-bounded organelle;GO:0044297//cell body	GO:0001071//nucleic acid binding transcription factor activity;GO:0008134//transcription factor binding;GO:0010843;GO:0042802//identical protein binding;GO:0043566//structure-specific DNA binding	GO:0001101//response to acid;GO:0001708//cell fate specification;GO:0001709//cell fate determination;GO:0002064//epithelial cell development;GO:0003357//noradrenergic neuron differentiation;GO:0006357//regulation of transcription from RNA polymerase II promoter;GO:0008593//regulation of Notch signaling pathway;GO:0009653//anatomical structure morphogenesis;GO:0009719;GO:0010038//response to metal…
ASCL2	NM_005170	11.3334	0.01	-10.1464	9.59e-34	7.07e-33	Promoter_Dmr;chr11:2291502-2292906;0.27;0.98;0.71;0;Promoter_Dmr;chr11:2293211-2293455;0.21;0.94;0.73;1.76E-77;GenBody_Dmr;chr11:2290105-2291081;0.01;0.63;0.62;0	11.3334	0.01	-10.1464	3.51e-33	2.49e-32	Promoter_Dmr;chr11:2291502-2292906;0.27;0.98;0.71;0;Promoter_Dmr;chr11:2293211-2293455;0.21;0.96;0.75;1.13E-91;GenBody_Dmr;chr11:2290105-2291081;0.01;0.88;0.87;0	Down	K09067	GO:0043231//intracellular membrane-bounded organelle	GO:0010843	GO:0000122//negative regulation of transcription from RNA polymerase II promoter;GO:0001892//embryonic placenta development;GO:0006950//response to stress;GO:0007399//nervous system development;GO:0045596//negative regulation of cell differentiation;GO:0048468//cell development
ASS1	NM_054012	149.39	8.045	-4.21485	0	0	Promoter_Dmr;chr9:133319782-133319937;0.56;0.89;0.33;6.10E-34;GenBody_Dmr;chr9:133321952-133322090;0.32;0.97;0.65;6.67E-39;GenBody_Dmr;chr9:133336698-133336931;0.49;0.08;-0.41;7.89E-75	149.39	5.91408	-4.65879	0	0	Promoter_Dmr;chr9:133319782-133319937;0.56;0.88;0.32;1.48E-30;GenBody_Dmr;chr9:133321952-133322090;0.32;0.93;0.61;2.35E-32;GenBody_Dmr;chr9:133336698-133336896;0.44;0.01;-0.43;7.37E-86	Down	K01940	GO:0000323//lytic vacuole;GO:0031966//mitochondrial membrane;GO:0043005//neuron projection;GO:0043025//neuronal cell body	GO:0016879//ligase activity, forming carbon-nitrogen bonds;GO:0032559	GO:0002526//acute inflammatory response;GO:0006525//arginine metabolic process;GO:0009636//response to toxin;GO:0010038//response to metal ion;GO:0019627//urea metabolic process;GO:0031667//response to nutrient levels;GO:0032496//response to lipopolysaccharide;GO:0033762//response to glucagon stimulus;GO:0034201//response to oleic acid;GO:0034341//response to interferon-gamma;GO:0034612//response…
ASTN2	NM_014010	10.3136	4.96656	-1.05423	1.55e-11	5.28e-11	Promoter_Dmr;chr9:120176516-120177414;0.01;0.89;0.88;0;GenBody_Dmr;chr9:119188150-119188162;0.68;0.99;0.31;9.43E-39;GenBody_Dmr;chr9:119244343-119244422;0.7;0.99;0.29;6.59E-23;GenBody_Dmr;chr9:119556628-119556667;0.78;0.41;-0.37;2.38E-18;GenBody_Dmr;chr9:119603280-119603438;0.96;0.7;-0.26;1.81E-41;GenBody_Dmr;chr9:120111373-120111437;0.83;0.22;-0.61;2.45E-18;GenBody_Dmr;chr9:120174870-120175180;0…	10.3136	4.52984	-1.18702	1.71e-13	6.38e-13	Promoter_Dmr;chr9:120176671-120177414;0.01;0.88;0.87;0;GenBody_Dmr;chr9:119188150-119188162;0.68;0.94;0.26;6.82E-25;GenBody_Dmr;chr9:119244343-119244422;0.7;0.96;0.26;1.23E-15;GenBody_Dmr;chr9:119556628-119556667;0.78;0.28;-0.5;3.02E-33;GenBody_Dmr;chr9:119603075-119603438;0.95;0.72;-0.23;2.14E-69;GenBody_Dmr;chr9:119720608-119720733;0.87;0.46;-0.41;3.26E-21;GenBody_Dmr;chr9:120111373-120111436;0…	Down	K13645;K13755;K04559;K02350;K06467	GO:0031224//intrinsic to membrane	-	-
ATF3	NM_001030287	0.608132	4.7631	2.96944	1.42e-14	5.62e-14	GenBody_Dmr;chr1:212750263-212750308;0.56;0.98;0.42;5.09E-20;GenBody_Dmr;chr1:212780198-212780381;0.08;0.97;0.89;0;GenBody_Dmr;chr1:212780443-212780508;0.21;0.78;0.57;2.66E-73;GenBody_Dmr;chr1:212781014-212781467;0.75;0.01;-0.74;1.64E-206	0.608132	3.45715	2.50713	2.82e-09	8.49e-09	GenBody_Dmr;chr1:212780198-212780381;0.08;0.89;0.81;3.00E-293;GenBody_Dmr;chr1:212780390-212780425;0.97;0.32;-0.65;1.22E-38;GenBody_Dmr;chr1:212780438-212780508;0.23;0.64;0.41;2.23E-40;GenBody_Dmr;chr1:212781184-212781467;0.75;0.02;-0.73;4.22E-221	Up	K09032	GO:0031981//nuclear lumen;GO:0043234//protein complex	GO:0001071//nucleic acid binding transcription factor activity;GO:0003677//DNA binding;GO:0003712//transcription cofactor activity	GO:0006006//glucose metabolic process;GO:0006351//transcription, DNA-dependent;GO:0008283//cell proliferation;GO:0010468//regulation of gene expression
ATF3	NM_001674	0.608132	4.7631	2.96944	1.42e-14	5.62e-14	Promoter_Dmr;chr1:212780198-212780381;0.08;0.97;0.89;0;Promoter_Dmr;chr1:212780443-212780508;0.21;0.78;0.57;2.66E-73;Promoter_Dmr;chr1:212781014-212781467;0.75;0.01;-0.74;1.64E-206;GenBody_Dmr;chr1:212782928-212783193;0.49;0.04;-0.45;1.96E-58	0.608132	3.45715	2.50713	2.82e-09	8.49e-09	Promoter_Dmr;chr1:212780198-212780381;0.08;0.89;0.81;3.00E-293;Promoter_Dmr;chr1:212780390-212780425;0.97;0.32;-0.65;1.22E-38;Promoter_Dmr;chr1:212780438-212780508;0.23;0.64;0.41;2.23E-40;Promoter_Dmr;chr1:212781184-212781467;0.75;0.02;-0.73;4.22E-221;GenBody_Dmr;chr1:212782928-212783192;0.46;0.01;-0.45;7.49E-52	Up	K09032	GO:0031981//nuclear lumen;GO:0043234//protein complex	GO:0001071//nucleic acid binding transcription factor activity;GO:0003677//DNA binding;GO:0003712//transcription cofactor activity	GO:0006006//glucose metabolic process;GO:0006351//transcription, DNA-dependent;GO:0008283//cell proliferation;GO:0010468//regulation of gene expression
ATF7IP2	NR_045816	2.73882	0.745393	-1.87748	2.39e-06	5.97e-06	Promoter_Dmr;chr16:10479687-10480323;0;0.27;0.27;0;GenBody_Dmr;chr16:10479687-10480323;0;0.27;0.27;0	2.73882	0.163548	-4.06576	2.23e-12	7.88e-12	Promoter_Dmr;chr16:10479687-10480323;0;0.34;0.34;0;GenBody_Dmr;chr16:10479687-10480323;0;0.34;0.34;0;GenBody_Dmr;chr16:10481721-10481829;0.91;0.71;-0.2;1.25E-13	Down	K14693;K11447;K01539;K00939	GO:0043231//intracellular membrane-bounded organelle	-	GO:0010468//regulation of gene expression
ATG9B	NR_073169	0.0846894	3.2746	5.27299	3.82e-21	1.96e-20	GenBody_Dmr;chr7:150710401-150710714;0.56;0.97;0.41;2.32E-147	0.0846894	3.95475	5.54526	1.16e-25	6.73e-25	GenBody_Dmr;chr7:150710401-150710714;0.56;0.96;0.4;1.44E-173	Up	K13242	GO:0005773//vacuole;GO:0016020//membrane	-	GO:0007033//vacuole organization;GO:0044248//cellular catabolic process
ATP10D	NM_020453	0.01	1.58415	7.30757	7.03e-17	3.05e-16	GenBody_Dmr;chr4:47522689-47522874;0.15;0.96;0.81;1.98E-58;GenBody_Dmr;chr4:47567076-47567133;0.64;0.03;-0.61;1.46E-107	0.01	2.07262	7.69531	9.99e-22	5.17e-21	GenBody_Dmr;chr4:47522689-47522874;0.15;0.97;0.82;6.11E-61;GenBody_Dmr;chr4:47567076-47567133;0.64;0.01;-0.63;3.00E-112	Up	K01530	GO:0031224//intrinsic to membrane	GO:0005548//phospholipid transporter activity;GO:0032559;GO:0042625//ATPase activity, coupled to transmembrane movement of ions;GO:0046872//metal ion binding	GO:0006811//ion transport;GO:0006869//lipid transport;GO:0009206
ATP13A1	NM_020410	24.8809	11.6171	-1.09879	2.24e-23	1.24e-22	Promoter_Dmr;chr19:19775322-19775782;0.95;0.38;-0.57;1.85E-47	24.8809	9.41478	-1.40204	4.51e-33	3.19e-32	Promoter_Dmr;chr19:19775322-19775782;0.95;0.28;-0.67;4.93E-60	Down	K01552	GO:0031224//intrinsic to membrane	GO:0032559;GO:0042625//ATPase activity, coupled to transmembrane movement of ions;GO:0043169//cation binding	GO:0006811//ion transport;GO:0009206;GO:0009207
ATP13A2	NM_022089	20.0311	8.75165	-1.19461	3.33e-22	1.78e-21	GenBody_Dmr;chr1:17313623-17313640;0.7;0.95;0.25;1.98E-25;GenBody_Dmr;chr1:17337387-17337500;0.48;0.01;-0.47;4.60E-55	20.0311	6.8931	-1.53902	1.58e-31	1.08e-30	GenBody_Dmr;chr1:17313623-17313640;0.7;0.95;0.25;9.01E-30;GenBody_Dmr;chr1:17337387-17337500;0.48;0.02;-0.46;6.97E-39	Down	K13526	GO:0031224//intrinsic to membrane	GO:0032559;GO:0042625//ATPase activity, coupled to transmembrane movement of ions;GO:0043169//cation binding	GO:0006811//ion transport;GO:0009206;GO:0009207
ATP2A3	NM_174958	42.0185	6.5277	-2.68638	1.43e-160	4.84e-159	Promoter_Dmr;chr17:3867101-3868095;0.01;0.98;0.97;0;GenBody_Dmr;chr17:3848115-3848621;0.96;0.18;-0.78;0;GenBody_Dmr;chr17:3859041-3859428;0.73;0.98;0.25;3.84E-34;GenBody_Dmr;chr17:3863080-3863125;0.02;0.97;0.95;7.70E-257;GenBody_Dmr;chr17:3867101-3868095;0.01;0.98;0.97;0	42.0185	5.83319	-2.84867	2.25e-168	7.44e-167	Promoter_Dmr;chr17:3867101-3868095;0.01;0.98;0.97;0;GenBody_Dmr;chr17:3848115-3848157;0.93;0.01;-0.92;5.90E-272;GenBody_Dmr;chr17:3848498-3848621;0.97;0.29;-0.68;0;GenBody_Dmr;chr17:3858443-3858577;0.75;0.98;0.23;7.67E-11;GenBody_Dmr;chr17:3863080-3863125;0.02;0.96;0.94;1.93E-261;GenBody_Dmr;chr17:3867101-3868095;0.01;0.98;0.97;0	Down	K05853	GO:0005635//nuclear envelope;GO:0005789//endoplasmic reticulum membrane;GO:0031224//intrinsic to membrane	GO:0019829//cation-transporting ATPase activity;GO:0032559;GO:0043169//cation binding	GO:0006816//calcium ion transport;GO:0009206;GO:0009207
ATP2B4	NM_001684	2.63171	9.27227	1.81692	3.46e-41	3e-40	GenBody_Dmr;chr1:203598573-203598782;0.98;0;-0.98;0;GenBody_Dmr;chr1:203619381-203619812;0.56;0.12;-0.44;1.78E-98	2.63171	11.5254	2.13074	9.16e-62	1.12e-60	GenBody_Dmr;chr1:203598573-203598782;0.98;0.01;-0.97;0;GenBody_Dmr;chr1:203619381-203619812;0.56;0.11;-0.45;2.41E-136	Up	K05850	GO:0016021//integral to membrane	GO:0019829//cation-transporting ATPase activity;GO:0019904//protein domain specific binding;GO:0032559;GO:0043169//cation binding;GO:0046873//metal ion transmembrane transporter activity	GO:0009206;GO:0070838//divalent metal ion transport
ATP2C2	NM_014861	8.20126	0.282327	-4.86041	4.69e-37	3.71e-36	Promoter_Dmr;chr16:84401756-84402341;0.01;0.93;0.92;0;GenBody_Dmr;chr16:84468325-84468587;0.48;0.96;0.48;1.28E-49	8.20126	0.231265	-5.14823	1.63e-37	1.28e-36	Promoter_Dmr;chr16:84401756-84402341;0.01;0.92;0.91;0;GenBody_Dmr;chr16:84468325-84468587;0.48;0.97;0.49;3.83E-37	Down	K01537	GO:0031224//intrinsic to membrane	GO:0019829//cation-transporting ATPase activity;GO:0032559;GO:0043169//cation binding	GO:0006816//calcium ion transport;GO:0009206;GO:0009207
ATP6V1C2	NM_144583	2.20647	0.0591236	-5.22186	1.24e-10	4.05e-10	Promoter_Dmr;chr2:10861496-10862329;0.27;0.97;0.7;0;GenBody_Dmr;chr2:10861496-10862329;0.27;0.97;0.7;0;GenBody_Dmr;chr2:10897381-10897430;0.21;0.97;0.76;7.06E-101	2.20647	0.181614	-3.60279	1.36e-08	3.95e-08	Promoter_Dmr;chr2:10861496-10862329;0.27;0.98;0.71;0;GenBody_Dmr;chr2:10861496-10862329;0.27;0.98;0.71;0;GenBody_Dmr;chr2:10897381-10897430;0.21;0.99;0.78;3.84E-113	Down	K02148	GO:0033176	GO:0005488//binding;GO:0015662//ATPase activity, coupled to transmembrane movement of ions, phosphorylative mechanism	GO:0006754//ATP biosynthetic process;GO:0006811//ion transport;GO:0006818//hydrogen transport;GO:0009207
ATP8A1	NM_006095	0.796807	0.0929392	-3.09987	2.93e-07	7.81e-07	GenBody_Dmr;chr4:42477807-42477949;0.51;0.96;0.45;4.05E-12	0.796807	0.071372	-3.4808	8.5e-08	2.34e-07	GenBody_Dmr;chr4:42477807-42477949;0.51;1;0.49;1.53E-10	Down	K01530	GO:0030667//secretory granule membrane;GO:0031224//intrinsic to membrane	GO:0005548//phospholipid transporter activity;GO:0008324//cation transmembrane transporter activity;GO:0032559;GO:0042625//ATPase activity, coupled to transmembrane movement of ions;GO:0046872//metal ion binding	GO:0006811//ion transport;GO:0006869//lipid transport;GO:0009206;GO:0009207
ATPAF1	NM_001256418	12.7335	0.603375	-4.39943	5.74e-65	7.45e-64	Promoter_Dmr;chr1:47133680-47134169;0.01;0.68;0.67;0	12.7335	1.04552	-3.60633	1.94e-55	2.11e-54	Promoter_Dmr;chr1:47133680-47134169;0.01;0.63;0.62;0	Down	K07555	GO:0043231//intracellular membrane-bounded organelle	GO:0005488//binding	GO:0065003
ATPAF1	NM_022745	12.7335	0.603375	-4.39943	5.74e-65	7.45e-64	GenBody_Dmr;chr1:47133680-47134169;0.01;0.68;0.67;0	12.7335	1.04552	-3.60633	1.94e-55	2.11e-54	GenBody_Dmr;chr1:47133680-47134169;0.01;0.63;0.62;0	Down	K07555	GO:0043231//intracellular membrane-bounded organelle	GO:0005488//binding	GO:0065003
ATRAID	NM_016085	83.7121	31.2735	-1.42049	1.35e-37	1.08e-36	Promoter_Dmr;chr2:27434298-27434457;0.01;0.48;0.47;3.64E-20	83.7121	35.1007	-1.25394	6.35e-31	4.27e-30	Promoter_Dmr;chr2:27434299-27434443;0.02;0.25;0.23;3.00E-05	Down	-	GO:0031224//intrinsic to membrane	-	-
ATRNL1	NM_207303	2.79664	0.374093	-2.90223	3.32e-22	1.77e-21	GenBody_Dmr;chr10:116853664-116853969;0.77;0;-0.77;0;GenBody_Dmr;chr10:116904056-116904201;0.56;0.98;0.42;7.76E-09	2.79664	0.450638	-2.63365	6.98e-20	3.4e-19	GenBody_Dmr;chr10:116853664-116853969;0.77;0.01;-0.76;0	Down	K05636;K06243	GO:0031224//intrinsic to membrane	GO:0030246//carbohydrate binding	GO:0007166//cell surface receptor linked signaling pathway
ATXN1	NM_001128164	8.09067	2.02341	-1.99947	1.45e-48	1.45e-47	GenBody_Dmr;chr6:16726861-16727004;0.99;0.17;-0.82;7.51E-40	8.09067	3.90316	-1.05162	2.14e-19	1.02e-18	GenBody_Dmr;chr6:16726861-16727004;0.99;0.17;-0.82;4.02E-29	Down	-	GO:0016234//inclusion body;GO:0034399//nuclear periphery;GO:0043234//protein complex	GO:0005515//protein binding;GO:0008187//poly-pyrimidine tract binding;GO:0030528//transcription regulator activity;GO:0070717	GO:0006357//regulation of transcription from RNA polymerase II promoter;GO:0006913//nucleocytoplasmic transport;GO:0007626//locomotory behavior;GO:0007632//visual behavior;GO:0016310//phosphorylation;GO:0035467;GO:0051899//membrane depolarization
ATXN7L1	NM_152749	2.00929	0.57399	-1.80759	7.38e-07	1.91e-06	Promoter_Dmr;chr7:105517860-105517944;0.88;0;-0.88;1.09E-144	2.00929	0.449435	-2.1605	3.29e-08	9.3e-08	Promoter_Dmr;chr7:105517860-105517944;0.88;0.01;-0.87;3.42E-233	Down	K11318	-	-	-
AUTS2	NM_015570	1.23658	0.01	-6.95021	3.79e-13	1.4e-12	Promoter_Dmr;chr7:69062443-69062565;0.16;0.92;0.76;0;Promoter_Dmr;chr7:69062887-69063637;0.05;0.85;0.8;0;GenBody_Dmr;chr7:69064628-69064942;0.15;0.94;0.79;0;GenBody_Dmr;chr7:69169465-69169544;0.99;0.32;-0.67;4.03E-89;GenBody_Dmr;chr7:69315145-69315178;0.97;0.18;-0.79;2.49E-44;GenBody_Dmr;chr7:69478807-69478954;0.98;0.24;-0.74;1.61E-61;GenBody_Dmr;chr7:69521012-69521099;0.93;0.55;-0.38;7.64E-51;Ge…	1.23658	0.01	-6.95021	6.23e-13	2.27e-12	Promoter_Dmr;chr7:69062443-69062565;0.16;0.91;0.75;0;Promoter_Dmr;chr7:69062887-69063637;0.05;0.89;0.84;0;GenBody_Dmr;chr7:69064628-69064942;0.15;0.94;0.79;0;GenBody_Dmr;chr7:69315145-69315178;0.97;0.16;-0.81;1.17E-33;GenBody_Dmr;chr7:69478807-69478994;0.98;0.65;-0.33;1.56E-47;GenBody_Dmr;chr7:69521034-69521099;0.92;0.27;-0.65;2.45E-77;GenBody_Dmr;chr7:69533360-69533450;0.87;0.08;-0.79;5.31E-35;G…	Down	-	-	-	-
AXL	NM_021913	0.408627	113.719	8.12048	0	0	GenBody_Dmr;chr19:41732182-41732397;0.31;0.01;-0.3;2.25E-134	0.408627	142.698	8.44796	0	0	GenBody_Dmr;chr19:41732182-41732397;0.31;0;-0.31;5.60E-171	Up	K05115	GO:0016021//integral to membrane	GO:0004713//protein tyrosine kinase activity;GO:0004871//signal transducer activity;GO:0017022//myosin binding;GO:0019900//kinase binding;GO:0032559	GO:0006464//protein modification process;GO:0007154//cell communication;GO:0007167//enzyme linked receptor protein signaling pathway;GO:0009887//organ morphogenesis;GO:0009888//tissue development;GO:0023060;GO:0034614//cellular response to reactive oxygen species;GO:0043066//negative regulation of apoptotic process;GO:0048869;GO:0048870//cell motility
B3GALNT1	NM_033168	10.0046	2.84904	-1.81211	5.37e-19	2.52e-18	Promoter_Dmr;chr3:160822538-160823117;0.17;0.45;0.28;1.68E-289	10.0046	2.53904	-1.9783	6.65e-21	3.34e-20	Promoter_Dmr;chr3:160823033-160823113;0.23;0.5;0.27;1.00E-49;GenBody_Dmr;chr3:160822538-160822546;0.16;0.37;0.21;1.39E-18;5-UTR_dmr;chr3:160823033-160823113;0.23;0.5;0.27;1.00E-49	Down	K00719	GO:0012505//endomembrane system;GO:0031224//intrinsic to membrane;GO:0043231//intracellular membrane-bounded organelle	GO:0008376//acetylgalactosaminyltransferase activity;GO:0035250//UDP-galactosyltransferase activity	GO:0006464//protein modification process;GO:0009311//oligosaccharide metabolic process
B3GALNT1	NM_033169	10.0046	2.84904	-1.81211	5.37e-19	2.52e-18	GenBody_Dmr;chr3:160822538-160823117;0.17;0.45;0.28;1.68E-289	10.0046	2.53904	-1.9783	6.65e-21	3.34e-20	Promoter_Dmr;chr3:160822538-160822546;0.16;0.37;0.21;1.39E-18	Down	K00719	GO:0012505//endomembrane system;GO:0031224//intrinsic to membrane;GO:0043231//intracellular membrane-bounded organelle	GO:0008376//acetylgalactosaminyltransferase activity;GO:0035250//UDP-galactosyltransferase activity	GO:0006464//protein modification process;GO:0009311//oligosaccharide metabolic process
B4GALNT1	NM_001276468	4.76481	12.3845	1.37805	1.63e-13	6.14e-13	Promoter_Dmr;chr12:58025841-58026278;0.86;0.39;-0.47;7.50E-304	4.76481	13.3345	1.48467	7.82e-16	3.23e-15	Promoter_Dmr;chr12:58025870-58026278;0.82;0.25;-0.57;6.35234034696174e-318	Up	K00725	GO:0005626//insoluble fraction;GO:0031228//intrinsic to Golgi membrane	GO:0008376//acetylgalactosaminyltransferase activity	GO:0001573//ganglioside metabolic process;GO:0010876;GO:0030258//lipid modification;GO:0048232//male gamete generation
B4GALNT1	NM_001276469	4.76481	12.3845	1.37805	1.63e-13	6.14e-13	GenBody_Dmr;chr12:58025841-58026278;0.86;0.39;-0.47;7.50E-304	4.76481	13.3345	1.48467	7.82e-16	3.23e-15	GenBody_Dmr;chr12:58025870-58026278;0.82;0.25;-0.57;6.35234034696174e-318	Up	K00725	GO:0005626//insoluble fraction;GO:0031228//intrinsic to Golgi membrane	GO:0008376//acetylgalactosaminyltransferase activity	GO:0001573//ganglioside metabolic process;GO:0010876;GO:0030258//lipid modification;GO:0048232//male gamete generation
BACE2	NM_138992	5.24515	12.3265	1.2327	1.68e-11	5.74e-11	GenBody_Dmr;chr21:42541053-42541183;0.74;0.01;-0.73;0	5.24515	17.8145	1.764	6.85e-26	4.02e-25	GenBody_Dmr;chr21:42541053-42541183;0.74;0.01;-0.73;0	Up	K07747	GO:0031224//intrinsic to membrane;GO:0043231//intracellular membrane-bounded organelle	GO:0004175//endopeptidase activity	GO:0010561;GO:0033619//membrane protein proteolysis;GO:0051605
BACH2	NM_001170794	0.0210322	0.625562	4.89448	1.75e-08	5.02e-08	Promoter_Dmr;chr6:91006834-91006872;0.7;0.18;-0.52;8.51E-27;GenBody_Dmr;chr6:90660363-90660516;0.67;0.96;0.29;9.60E-34;GenBody_Dmr;chr6:90660903-90660989;0.72;0.96;0.24;5.18E-22;GenBody_Dmr;chr6:90833217-90833317;0.71;0.94;0.23;2.52E-15;GenBody_Dmr;chr6:90993295-90993374;0.29;0.89;0.6;5.01E-43;GenBody_Dmr;chr6:91004925-91005232;0.65;0.01;-0.64;0;GenBody_Dmr;chr6:91005632-91005679;0.98;0.02;-0.96;0	0.0210322	0.405667	4.26963	1.82e-05	4.23e-05	Promoter_Dmr;chr6:91006834-91007047;0.67;0.37;-0.3;2.01E-18;GenBody_Dmr;chr6:90660363-90660395;0.64;0.96;0.32;2.27E-33;GenBody_Dmr;chr6:90833217-90833317;0.71;0.97;0.26;7.50E-17;GenBody_Dmr;chr6:90993295-90993374;0.29;0.93;0.64;1.25E-51;GenBody_Dmr;chr6:91004925-91005232;0.65;0.01;-0.64;0;GenBody_Dmr;chr6:91005632-91005679;0.98;0.01;-0.97;0	Up	K09042	GO:0043231//intracellular membrane-bounded organelle	GO:0001071//nucleic acid binding transcription factor activity;GO:0003677//DNA binding;GO:0005515//protein binding	GO:0006351//transcription, DNA-dependent;GO:0010468//regulation of gene expression
BAG4	NM_004874	4.67433	20.4681	2.13055	8.66e-56	9.79e-55	Promoter_Dmr;chr8:38032268-38032307;0.89;0.03;-0.86;6.74E-54	4.67433	14.587	1.64185	1.7e-28	1.08e-27	Promoter_Dmr;chr8:38032268-38032307;0.89;0.01;-0.88;2.58E-35	Up	K09558	GO:0043231//intracellular membrane-bounded organelle	GO:0004871//signal transducer activity;GO:0005488//binding	GO:0009451//RNA modification;GO:0043066//negative regulation of apoptotic process;GO:0044267//cellular protein metabolic process;GO:0051259//protein oligomerization
BAIAP2L2	NM_025045	0.01	26.3283	11.3624	5.6e-89	1e-87	GenBody_Dmr;chr22:38484754-38485497;0.97;0.08;-0.89;0	0.01	25.3132	11.3057	5.05e-85	8.27e-84	GenBody_Dmr;chr22:38484754-38485425;0.98;0.06;-0.92;0	Up	K05627	-	GO:0008092//cytoskeletal protein binding;GO:0019904//protein domain specific binding	GO:0023060;GO:0030035//microspike assembly
BANK1	NM_017935	1.29021	0.166847	-2.95101	4.49e-05	0.000101857	Promoter_Dmr;chr4:102711879-102712142;0.93;0.01;-0.92;0;5-UTR_dmr;chr4:102711879-102712142;0.93;0.01;-0.92;0	1.29021	0.0569461	-4.50186	1.84e-06	4.62e-06	Promoter_Dmr;chr4:102711879-102712142;0.93;0.01;-0.92;0;5-UTR_dmr;chr4:102711879-102712142;0.93;0.01;-0.92;0	Down	K12230	-	GO:0019900//kinase binding	GO:0006875//cellular metal ion homeostasis;GO:0046649//lymphocyte activation
BARHL2	NM_020063	0.01	4.1102	8.68306	2.68e-10	8.58e-10	Promoter_Dmr;chr1:91183512-91183777;0.8;0.01;-0.79;0;Promoter_Dmr;chr1:91184096-91184148;0.89;0.03;-0.86;0;GenBody_Dmr;chr1:91179492-91179628;0.57;0.94;0.37;8.53E-17	0.01	3.55095	8.47206	6.03e-09	1.78e-08	Promoter_Dmr;chr1:91183512-91183777;0.8;0.01;-0.79;0;Promoter_Dmr;chr1:91184096-91184148;0.89;0.02;-0.87;0;GenBody_Dmr;chr1:91179492-91179628;0.57;0.97;0.4;1.25E-12	Up	K09360	GO:0043231//intracellular membrane-bounded organelle	GO:0001071//nucleic acid binding transcription factor activity;GO:0003677//DNA binding	GO:0001558//regulation of cell growth;GO:0006355//regulation of transcription, DNA-dependent;GO:0006412//translation;GO:0016477//cell migration;GO:0045165//cell fate commitment;GO:0050767//regulation of neurogenesis
BCAP31	NM_001256447	198.708	66.583	-1.57742	2.6e-143	7.55e-142	Promoter_Dmr;chrX:152990579-152990753;0.73;0.95;0.22;1.76E-11;Promoter_Dmr;chrX:152992125-152992300;0.96;0.22;-0.74;1.37E-131;GenBody_Dmr;chrX:152973887-152973910;0.97;0.04;-0.93;4.95E-91	198.708	60.829	-1.70782	3.51e-158	1.09e-156	Promoter_Dmr;chrX:152992125-152992300;0.96;0.06;-0.9;1.09E-178;GenBody_Dmr;chrX:152973887-152973910;0.97;0.1;-0.87;2.37E-94	Down	K14009	GO:0005793//endoplasmic reticulum-Golgi intermediate compartment;GO:0012505//endomembrane system;GO:0016021//integral to membrane;GO:0031090//organelle membrane;GO:0043231//intracellular membrane-bounded organelle	GO:0005515//protein binding	GO:0002376//immune system process;GO:0012501//programmed cell death;GO:0015031//protein transport;GO:0048232//male gamete generation
BCAR1	NM_001170715	39.6071	12.7811	-1.63175	2.71e-59	3.24e-58	GenBody_Dmr;chr16:75298779-75299084;0.54;0.05;-0.49;1.37E-99	39.6071	12.9755	-1.60997	2.09e-57	2.37e-56	GenBody_Dmr;chr16:75298779-75299060;0.58;0.03;-0.55;2.27E-126	Down	K05726	GO:0005626//insoluble fraction;GO:0005924//cell-substrate adherens junction;GO:0031252//cell leading edge;GO:0044444//cytoplasmic part	GO:0019900//kinase binding;GO:0019902//phosphatase binding;GO:0019904//protein domain specific binding;GO:0060089	GO:0006915//apoptotic process;GO:0007169//transmembrane receptor protein tyrosine kinase signaling pathway;GO:0016049//cell growth;GO:0016477//cell migration;GO:0030036//actin cytoskeleton organization;GO:0050851//antigen receptor-mediated signaling pathway
BCAR3	NM_001261408	3.40875	45.7447	3.74629	4.34e-157	1.4e-155	GenBody_Dmr;chr1:94079548-94079612;0.53;0.9;0.37;5.40E-25;GenBody_Dmr;chr1:94159775-94159919;0.93;0.01;-0.92;1.85E-179	3.40875	84.6563	4.6343	0	0	GenBody_Dmr;chr1:94079548-94079611;0.52;0.78;0.26;1.37E-08;GenBody_Dmr;chr1:94159775-94159919;0.93;0.01;-0.92;1.33E-109	Up	K08889	GO:0044464//cell part	GO:0005488//binding;GO:0030695//GTPase regulator activity	GO:0019222//regulation of metabolic process;GO:0035556//intracellular signal transduction;GO:0042221//response to chemical stimulus
BCAR3	NM_001261410	3.40875	45.7447	3.74629	4.34e-157	1.4e-155	Promoter_Dmr;chr1:94079548-94079612;0.53;0.9;0.37;5.40E-25	3.40875	84.6563	4.6343	0	0	Promoter_Dmr;chr1:94079548-94079611;0.52;0.78;0.26;1.37E-08	Up	K08889	GO:0044464//cell part	GO:0005488//binding;GO:0030695//GTPase regulator activity	GO:0019222//regulation of metabolic process;GO:0035556//intracellular signal transduction;GO:0042221//response to chemical stimulus
BCAS3	NM_017679	163.131	8.0549	-4.34002	0	0	GenBody_Dmr;chr17:59467252-59467480;0.67;0.4;-0.27;4.71E-35	163.131	9.65838	-4.07811	0	0	GenBody_Dmr;chr17:59279260-59279355;0.94;0.71;-0.23;2.35E-21;GenBody_Dmr;chr17:59467252-59467480;0.67;0.38;-0.29;2.08E-28	Down	-	-	-	-
BCAT1	NM_001178093	0.18016	2.02432	3.49009	3.47e-21	1.77e-20	Promoter_Dmr;chr12:25055667-25055896;0.57;0.96;0.39;9.80E-56	0.18016	16.1349	6.48477	1.86e-224	9.06e-223	Promoter_Dmr;chr12:25055667-25055896;0.57;0.98;0.41;3.81E-55	Up	K00826	GO:0043231//intracellular membrane-bounded organelle;GO:0044444//cytoplasmic part	GO:0005515//protein binding;GO:0008483//transaminase activity	GO:0008652//cellular amino acid biosynthetic process;GO:0009063//cellular amino acid catabolic process;GO:0022402//cell cycle process
BCAT1	NM_005504	0.18016	2.02432	3.49009	3.47e-21	1.77e-20	Promoter_Dmr;chr12:25101810-25102173;0.88;0.05;-0.83;0;GenBody_Dmr;chr12:25055667-25055896;0.57;0.96;0.39;9.80E-56;5-UTR_dmr;chr12:25101810-25102173;0.88;0.05;-0.83;0	0.18016	16.1349	6.48477	1.86e-224	9.06e-223	Promoter_Dmr;chr12:25101810-25102173;0.88;0.05;-0.83;0;GenBody_Dmr;chr12:25050739-25050779;0.62;0.97;0.35;1.30E-17;GenBody_Dmr;chr12:25055667-25055896;0.57;0.98;0.41;3.81E-55;GenBody_Dmr;chr12:25078892-25079257;0.77;0.98;0.21;1.08E-33;GenBody_Dmr;chr12:25101431-25101470;0.97;0.04;-0.93;4.90E-30;5-UTR_dmr;chr12:25101810-25102173;0.88;0.05;-0.83;0	Up	K00826	GO:0043231//intracellular membrane-bounded organelle;GO:0044444//cytoplasmic part	GO:0005515//protein binding;GO:0008483//transaminase activity	GO:0008652//cellular amino acid biosynthetic process;GO:0009063//cellular amino acid catabolic process;GO:0022402//cell cycle process
BCL11A	NM_022893	0.0325953	1.29265	5.30952	2.32e-11	7.85e-11	GenBody_Dmr;chr2:60687881-60688271;0.64;0.97;0.33;8.34E-230;GenBody_Dmr;chr2:60688624-60688976;0.75;0.98;0.23;1.85E-89;GenBody_Dmr;chr2:60776462-60776776;0.88;0.02;-0.86;3.49349943217485e-315;GenBody_Dmr;chr2:60777380-60777422;0.34;0.01;-0.33;8.08E-69;GenBody_Dmr;chr2:60777884-60777995;0.68;0;-0.68;8.98E-304;GenBody_Dmr;chr2:60778567-60778595;0.72;0.01;-0.71;2.09E-163;GenBody_Dmr;chr2:60779557-60…	0.0325953	2.31625	6.15098	1.82e-20	9.03e-20	GenBody_Dmr;chr2:60687881-60688270;0.63;0.98;0.35;1.05E-294;GenBody_Dmr;chr2:60688624-60688976;0.75;0.98;0.23;3.55E-89;GenBody_Dmr;chr2:60776640-60776776;0.91;0.01;-0.9;0;GenBody_Dmr;chr2:60777380-60777422;0.34;0.01;-0.33;3.88E-202;GenBody_Dmr;chr2:60777884-60777995;0.68;0.01;-0.67;3.25E-215;GenBody_Dmr;chr2:60778567-60778595;0.72;0.01;-0.71;4.78E-155;GenBody_Dmr;chr2:60779557-60779827;0.37;0;-0.…	Up	K09228	GO:0043231//intracellular membrane-bounded organelle	GO:0003712//transcription cofactor activity;GO:0046914//transition metal ion binding	GO:0006350;GO:0010468//regulation of gene expression;GO:0030098//lymphocyte differentiation;GO:0032446//protein modification by small protein conjugation
BCL11A	NM_138559	0.0325953	1.29265	5.30952	2.32e-11	7.85e-11	GenBody_Dmr;chr2:60680526-60680620;0.33;0.96;0.63;2.44E-89	0.0325953	2.31625	6.15098	1.82e-20	9.03e-20	GenBody_Dmr;chr2:60680526-60680620;0.33;0.99;0.66;1.71E-106	Up	K09228	GO:0043231//intracellular membrane-bounded organelle	GO:0003712//transcription cofactor activity;GO:0046914//transition metal ion binding	GO:0006350;GO:0010468//regulation of gene expression;GO:0030098//lymphocyte differentiation;GO:0032446//protein modification by small protein conjugation
BCL2	NM_000657	5.28414	1.03594	-2.35073	1.59e-24	9.11e-24	GenBody_Dmr;chr18:60985248-60985597;0.12;0.98;0.86;9.35E-79;GenBody_Dmr;chr18:60985792-60985829;0.04;0.35;0.31;1.33E-25	5.28414	0.515208	-3.35844	1.72e-34	1.26e-33	GenBody_Dmr;chr18:60985248-60985597;0.11;0.99;0.88;3.87E-80;GenBody_Dmr;chr18:60985791-60985829;0.04;0.34;0.3;4.29E-28	Down	K02161	GO:0005635//nuclear envelope;GO:0031224//intrinsic to membrane;GO:0031966//mitochondrial membrane;GO:0042598//vesicular fraction	GO:0003677//DNA binding;GO:0019903//protein phosphatase binding;GO:0030528//transcription regulator activity;GO:0042802//identical protein binding;GO:0046983//protein dimerization activity;GO:0051400//BH domain binding	GO:0000302//response to reactive oxygen species;GO:0001101//response to acid;GO:0001503//ossification;GO:0001822//kidney development;GO:0001894//tissue homeostasis;GO:0001934//positive regulation of protein phosphorylation;GO:0001942//hair follicle development;GO:0002209//behavioral defense response;GO:0002244//hemopoietic progenitor cell differentiation;GO:0002252;GO:0002260//lymphocyte homeosta…
BCYRN1	NR_001568	2316.05	260.366	-3.15306	0	0	GenBody_Dmr;chrX:70896256-70896593;0.67;0.99;0.32;1.78E-28;GenBody_Dmr;chrX:70928601-70928840;0.58;0.96;0.38;6.44E-16;GenBody_Dmr;chrX:70934059-70934195;0.55;0.94;0.39;1.48E-19;GenBody_Dmr;chrX:70939034-70939336;0.74;0.98;0.24;2.70E-39;GenBody_Dmr;chrX:70940377-70940736;0.61;0.01;-0.6;5.75E-81;GenBody_Dmr;chrX:70941151-70941254;0.57;0.94;0.37;3.46E-13	2316.05	153.464	-3.91569	0	0	GenBody_Dmr;chrX:70896256-70896593;0.67;0.98;0.31;4.21E-28;GenBody_Dmr;chrX:70928601-70928840;0.58;0.94;0.36;4.58E-13;GenBody_Dmr;chrX:70931976-70932072;0.59;0.97;0.38;8.71E-39;GenBody_Dmr;chrX:70934059-70934195;0.55;0.96;0.41;2.09E-21;GenBody_Dmr;chrX:70940377-70940726;0.59;0.15;-0.44;9.47E-31	Down	-	-	-	-
BDH1	NM_203314	7.32396	0.379318	-4.27114	4.33e-32	3.06e-31	Promoter_Dmr;chr3:197282060-197283101;0.01;0.46;0.45;0;GenBody_Dmr;chr3:197282060-197283101;0.01;0.46;0.45;0	7.32396	0.998725	-2.87447	5.65e-23	3.04e-22	Promoter_Dmr;chr3:197282393-197282474;0;0.22;0.22;1.60E-44;Promoter_Dmr;chr3:197282545-197283101;0.01;0.58;0.57;0;GenBody_Dmr;chr3:197282545-197283101;0.01;0.58;0.57;0	Down	K00019	GO:0019866//organelle inner membrane;GO:0031980	GO:0008289//lipid binding;GO:0016616//oxidoreductase activity, acting on the CH-OH group of donors, NAD or NADP as acceptor	GO:0006950//response to stress;GO:0007417//central nervous system development;GO:0008152//metabolic process;GO:0009888//tissue development;GO:0010038//response to metal ion;GO:0031667//response to nutrient levels;GO:0043434//response to peptide hormone stimulus;GO:0043627//response to estrogen stimulus;GO:0051384//response to glucocorticoid stimulus
BDNF	NM_001709	0.0407596	19.1141	8.87329	7.43e-140	2.1e-138	GenBody_Dmr;chr11:27721236-27722304;0.31;0;-0.31;1.30E-271	0.0407596	29.3778	9.49337	3.11e-214	1.43e-212	GenBody_Dmr;chr11:27721236-27722901;0.32;0.01;-0.31;0	Up	K04355	GO:0030136//clathrin-coated vesicle;GO:0044432//endoplasmic reticulum part	GO:0005167	GO:0006935//chemotaxis;GO:0007405//neuroblast proliferation;GO:0007610//behavior;GO:0008037//cell recognition;GO:0016202//regulation of striated muscle tissue development;GO:0022904//respiratory electron transport chain;GO:0023061;GO:0031175//neuron projection development;GO:0033555//multicellular organismal response to stress;GO:0035295//tube development;GO:0043066//negative regulation of apopto…
BEND4	NM_207406	0.01	1.21588	6.92585	1.77e-17	7.86e-17	Promoter_Dmr;chr4:42154601-42154804;0.9;0.04;-0.86;0;GenBody_Dmr;chr4:42153391-42154122;0.95;0.08;-0.87;0;5-UTR_dmr;chr4:42154601-42154804;0.9;0.04;-0.86;0	0.01	1.5562	7.28189	4.96e-22	2.59e-21	Promoter_Dmr;chr4:42154601-42154804;0.9;0.01;-0.89;0;GenBody_Dmr;chr4:42153391-42154122;0.95;0.02;-0.93;0;5-UTR_dmr;chr4:42154601-42154804;0.9;0.01;-0.89;0	Up	-	-	-	-
BEX1	NM_018476	0.449679	110.119	7.93596	5.02e-144	1.47e-142	Promoter_Dmr;chrX:102319057-102319196;0.79;0;-0.79;0;5-UTR_dmr;chrX:102319057-102319196;0.79;0;-0.79;0	0.449679	179.63	8.64192	2.54e-235	1.32e-233	Promoter_Dmr;chrX:102319057-102319196;0.79;0.01;-0.78;0;5-UTR_dmr;chrX:102319057-102319196;0.79;0.01;-0.78;0	Up	K12465	GO:0043231//intracellular membrane-bounded organelle	-	GO:0006915//apoptotic process;GO:0007049//cell cycle;GO:0048731;GO:0048869
BEX2	NM_032621	5.28577	15.8962	1.58849	2.16e-08	6.17e-08	Promoter_Dmr;chrX:102565402-102565667;0.61;0.01;-0.6;1.53E-154;5-UTR_dmr;chrX:102565402-102565667;0.61;0.01;-0.6;1.53E-154	5.28577	22.5367	2.09209	9.99e-16	4.11e-15	Promoter_Dmr;chrX:102565402-102565667;0.61;0.12;-0.49;5.07E-161;5-UTR_dmr;chrX:102565402-102565667;0.61;0.12;-0.49;5.07E-161	Up	K12465	GO:0043231//intracellular membrane-bounded organelle	-	GO:0006915//apoptotic process;GO:0007049//cell cycle;GO:0048731;GO:0048869
BEX4	NM_001127688	2.55411	18.6194	2.86591	1.51e-21	7.83e-21	Promoter_Dmr;chrX:102469990-102470719;0.64;0.01;-0.63;0;GenBody_Dmr;chrX:102469990-102470719;0.64;0.01;-0.63;0	2.55411	41.3325	4.01639	3.72e-61	4.48e-60	Promoter_Dmr;chrX:102470047-102470316;0.47;0.01;-0.46;1.36E-289;GenBody_Dmr;chrX:102470047-102470316;0.47;0.01;-0.46;1.36E-289;5-UTR_dmr;chrX:102470622-102470719;0.97;0;-0.97;0	Up	K12465	GO:0043231//intracellular membrane-bounded organelle;GO:0044444//cytoplasmic part	GO:0005488//binding;GO:0030234//enzyme regulator activity	GO:0006917//induction of apoptosis;GO:0032501//multicellular organismal process
BGN	NM_001711	0.0786254	16.292	7.69495	3.16e-61	3.88e-60	GenBody_Dmr;chrX:152760505-152760670;0.84;0.04;-0.8;4.63E-38;GenBody_Dmr;chrX:152770873-152770910;0.74;0.95;0.21;6.94E-13;GenBody_Dmr;chrX:152771029-152771051;0.51;0.88;0.37;6.21E-09	0.0786254	18.2781	7.8609	2.39e-68	3.17e-67	GenBody_Dmr;chrX:152760505-152760670;0.84;0;-0.84;2.24E-36;GenBody_Dmr;chrX:152761788-152761830;0.95;0.63;-0.32;3.00E-29;GenBody_Dmr;chrX:152770873-152770910;0.74;0.96;0.22;8.13E-16;GenBody_Dmr;chrX:152771029-152771051;0.51;0.97;0.46;7.79E-16	Up	K08118	GO:0005886//plasma membrane;GO:0016023//cytoplasmic membrane-bounded vesicle;GO:0031012//extracellular matrix	GO:0005198//structural molecule activity;GO:0030247//polysaccharide binding	GO:0018149//peptide cross-linking;GO:0048771//tissue remodeling
BIN1	NM_139351	0.661473	38.9113	5.87836	3.63e-144	1.07e-142	Promoter_Dmr;chr2:127863371-127864575;0.83;0;-0.83;0;GenBody_Dmr;chr2:127805941-127806076;0.67;0.91;0.24;1.71E-19;GenBody_Dmr;chr2:127822447-127822617;0.68;0.01;-0.67;0.00E+00;GenBody_Dmr;chr2:127863371-127864575;0.83;0;-0.83;0	0.661473	21.4879	5.0217	2.21e-74	3.18e-73	Promoter_Dmr;chr2:127863371-127864575;0.83;0.02;-0.81;0;GenBody_Dmr;chr2:127822447-127822617;0.68;0;-0.68;0;GenBody_Dmr;chr2:127863371-127864575;0.83;0.02;-0.81;0	Up	K12562	GO:0005856//cytoskeleton;GO:0030136//clathrin-coated vesicle;GO:0033267//axon part	GO:0019899//enzyme binding;GO:0046983//protein dimerization activity	GO:0006897//endocytosis;GO:0030100//regulation of endocytosis;GO:0030154//cell differentiation;GO:0032501//multicellular organismal process;GO:0043087//regulation of GTPase activity;GO:0051704
BLVRA	NM_001253823	55.6278	8.95771	-2.6346	4.61e-48	4.59e-47	Promoter_Dmr;chr7:43797824-43797959;0.83;0.4;-0.43;1.45E-39;Promoter_Dmr;chr7:43797978-43798041;0.1;0.42;0.32;1.29E-09;Promoter_Dmr;chr7:43798662-43798678;0.01;0.37;0.36;1.25E-40;GenBody_Dmr;chr7:43798662-43798678;0.01;0.37;0.36;1.25E-40	55.6278	14.2076	-1.96914	1.08e-33	7.75e-33	Promoter_Dmr;chr7:43797827-43797959;0.84;0.19;-0.65;2.88E-58;Promoter_Dmr;chr7:43798665-43798678;0.01;0.41;0.4;2.35E-41;GenBody_Dmr;chr7:43798665-43798678;0.01;0.41;0.4;2.35E-41	Down	K00214	GO:0000267//cell fraction;GO:0044424//intracellular part	GO:0016628//oxidoreductase activity, acting on the CH-CH group of donors, NAD or NADP as acceptor;GO:0046914//transition metal ion binding	GO:0006787
BLVRB	NM_000713	117.529	20.8861	-2.4924	3.29e-75	4.9e-74	Promoter_Dmr;chr19:40972962-40973086;0.98;0.42;-0.56;0	117.529	34.4423	-1.77076	1.7e-48	1.67e-47	Promoter_Dmr;chr19:40972962-40973181;0.98;0.44;-0.54;0	Down	K05901	GO:0044444//cytoplasmic part	GO:0016628//oxidoreductase activity, acting on the CH-CH group of donors, NAD or NADP as acceptor;GO:0016646//oxidoreductase activity, acting on the CH-NH group of donors, NAD or NADP as acceptor	GO:0006787
BMP1	NR_033403	1.85202	6.55063	1.82253	9.86e-14	3.74e-13	Promoter_Dmr;chr8:22021512-22021558;0.43;0.96;0.53;2.21E-113;Promoter_Dmr;chr8:22021666-22021934;0.26;0.68;0.42;2.96E-32	1.85202	4.47156	1.27168	2.74e-06	6.78e-06	Promoter_Dmr;chr8:22021512-22021558;0.43;0.97;0.54;9.80E-127;Promoter_Dmr;chr8:22021666-22021697;0.38;0.59;0.21;0.000368396	Up	K05502	GO:0031982//vesicle;GO:0044421//extracellular region part	GO:0004175//endopeptidase activity;GO:0005102//receptor binding;GO:0046914//transition metal ion binding	GO:0009888//tissue development;GO:0016337//cell-cell adhesion;GO:0019538//protein metabolic process;GO:0048731;GO:0048869;GO:0051094//positive regulation of developmental process
BMP4	NM_130850	19.708	1.96374	-3.32711	7.21e-39	5.93e-38	GenBody_Dmr;chr14:54419544-54419829;0.7;0.9;0.2;7.34E-80;GenBody_Dmr;chr14:54420919-54421112;0.56;0.01;-0.55;5.03E-293;GenBody_Dmr;chr14:54421530-54421998;0.97;0.37;-0.6;0;5-UTR_dmr;chr14:54423360-54423691;0.29;0.75;0.46;0	19.708	1.10589	-4.15549	1.88e-45	1.75e-44	GenBody_Dmr;chr14:54419545-54419666;0.71;0.92;0.21;2.30E-41;GenBody_Dmr;chr14:54419839-54419916;0.74;0.45;-0.29;2.19E-19;GenBody_Dmr;chr14:54420920-54421113;0.61;0.01;-0.6;4.46910867577593e-311;GenBody_Dmr;chr14:54421530-54421998;0.97;0.17;-0.8;0;5-UTR_dmr;chr14:54423360-54423691;0.3;0.74;0.44;0	Down	K04662	GO:0031012//extracellular matrix;GO:0031982//vesicle;GO:0044424//intracellular part	GO:0005539//glycosaminoglycan binding;GO:0030528//transcription regulator activity;GO:0042802//identical protein binding;GO:0070696//transmembrane receptor protein serine/threonine kinase binding	GO:0000122//negative regulation of transcription from RNA polymerase II promoter;GO:0001658//branching involved in ureteric bud morphogenesis;GO:0001709//cell fate determination;GO:0001934//positive regulation of protein phosphorylation;GO:0001935//endothelial cell proliferation;GO:0001944//vasculature development;GO:0002062//chondrocyte differentiation;GO:0002244//hemopoietic progenitor cell dif…
BMP4	NM_130851	19.708	1.96374	-3.32711	7.21e-39	5.93e-38	Promoter_Dmr;chr14:54420919-54421112;0.56;0.01;-0.55;5.03E-293;Promoter_Dmr;chr14:54421530-54421998;0.97;0.37;-0.6;0;Promoter_Dmr;chr14:54423360-54423691;0.29;0.75;0.46;0	19.708	1.10589	-4.15549	1.88e-45	1.75e-44	Promoter_Dmr;chr14:54420920-54421113;0.61;0.01;-0.6;4.46910867577593e-311;Promoter_Dmr;chr14:54421530-54421998;0.97;0.17;-0.8;0;Promoter_Dmr;chr14:54423360-54423691;0.3;0.74;0.44;0	Down	K04662	GO:0031012//extracellular matrix;GO:0031982//vesicle;GO:0044424//intracellular part	GO:0005539//glycosaminoglycan binding;GO:0030528//transcription regulator activity;GO:0042802//identical protein binding;GO:0070696//transmembrane receptor protein serine/threonine kinase binding	GO:0000122//negative regulation of transcription from RNA polymerase II promoter;GO:0001658//branching involved in ureteric bud morphogenesis;GO:0001709//cell fate determination;GO:0001934//positive regulation of protein phosphorylation;GO:0001935//endothelial cell proliferation;GO:0001944//vasculature development;GO:0002062//chondrocyte differentiation;GO:0002244//hemopoietic progenitor cell dif…
BMP6	NM_001718	0.187258	3.77496	4.33337	3.2e-15	1.3e-14	Promoter_Dmr;chr6:7726750-7727266;0.83;0.12;-0.71;0;GenBody_Dmr;chr6:7727274-7728048;0.97;0.31;-0.66;0	0.187258	2.59797	3.79429	6.44e-10	2.01e-09	Promoter_Dmr;chr6:7726736-7728062;0.87;0.13;-0.74;0;GenBody_Dmr;chr6:7726736-7728062;0.87;0.13;-0.74;0	Up	K04663	GO:0031982//vesicle;GO:0044421//extracellular region part;GO:0044424//intracellular part	GO:0046983//protein dimerization activity;GO:0070696//transmembrane receptor protein serine/threonine kinase binding	GO:0001934//positive regulation of protein phosphorylation;GO:0002376//immune system process;GO:0006357//regulation of transcription from RNA polymerase II promoter;GO:0006952//defense response;GO:0007165//signal transduction;GO:0007178//transmembrane receptor protein serine/threonine kinase signaling pathway;GO:0007423//sensory organ development;GO:0030282//bone mineralization;GO:0031960//respon…
BMPR1B	NM_001203	1.22004	0.172798	-2.81976	6.85e-07	1.78e-06	GenBody_Dmr;chr4:95679735-95679997;0.01;0.32;0.31;1.64E-98	1.22004	0.106159	-3.52262	4.63e-08	1.29e-07	GenBody_Dmr;chr4:95679758-95679997;0.02;0.35;0.33;2.11E-73;GenBody_Dmr;chr4:95762638-95762865;0.39;0.85;0.46;2.62E-09	Down	K13578	GO:0016021//integral to membrane;GO:0043234//protein complex	GO:0005024//transforming growth factor beta-activated receptor activity;GO:0005515//protein binding;GO:0032559;GO:0043169//cation binding	GO:0001547//antral ovarian follicle growth;GO:0001654//eye development;GO:0003002//regionalization;GO:0006464//protein modification process;GO:0006694//steroid biosynthetic process;GO:0006796//phosphate-containing compound metabolic process;GO:0006952//defense response;GO:0007178//transmembrane receptor protein serine/threonine kinase signaling pathway;GO:0007411//axon guidance;GO:0016337//cell-c…
BNC1	NM_001717	0.0837742	8.13956	6.6023	1.14e-55	1.29e-54	Promoter_Dmr;chr15:83953520-83953676;0.96;0.61;-0.35;2.06E-216;GenBody_Dmr;chr15:83952125-83953500;0.66;0.23;-0.43;0	0.0837742	11.9912	7.16125	1.57e-82	2.5e-81	Promoter_Dmr;chr15:83953519-83953676;0.96;0.55;-0.41;1.95E-276;GenBody_Dmr;chr15:83952135-83952157;0.26;0.49;0.23;7.39E-15;GenBody_Dmr;chr15:83952175-83952236;0.26;0.49;0.23;5.25E-48;GenBody_Dmr;chr15:83952285-83953501;0.8;0.18;-0.62;0	Up	-	GO:0043231//intracellular membrane-bounded organelle	GO:0001071//nucleic acid binding transcription factor activity;GO:0003676//nucleic acid binding;GO:0046914//transition metal ion binding	GO:0008283//cell proliferation;GO:0009888//tissue development;GO:0010468//regulation of gene expression
BNC2	NM_017637	0.0149939	0.445966	4.89448	1.75e-08	5.02e-08	Promoter_Dmr;chr9:16870501-16870872;0.5;0.01;-0.49;0;Promoter_Dmr;chr9:16871591-16871750;0.51;0.01;-0.5;5.09E-92;GenBody_Dmr;chr9:16518699-16518879;0.02;0.92;0.9;1.55E-38;GenBody_Dmr;chr9:16523195-16523341;0.1;0.97;0.87;8.53E-88;GenBody_Dmr;chr9:16675792-16675823;0.22;0.95;0.73;2.10E-33;GenBody_Dmr;chr9:16707702-16707932;0.13;0.96;0.83;2.86E-123;GenBody_Dmr;chr9:16726992-16727113;0.45;0.01;-0.44;…	0.0149939	0.487077	5.0217	3.2e-09	9.57e-09	Promoter_Dmr;chr9:16870501-16870872;0.5;0.01;-0.49;0;Promoter_Dmr;chr9:16871591-16871749;0.52;0;-0.52;2.40E-58;GenBody_Dmr;chr9:16518699-16518879;0.02;0.99;0.97;7.63E-38;GenBody_Dmr;chr9:16523195-16523341;0.1;0.99;0.89;3.20E-106;GenBody_Dmr;chr9:16675792-16675823;0.22;0.99;0.77;2.21E-20;GenBody_Dmr;chr9:16707702-16707932;0.13;0.95;0.82;3.10E-109;GenBody_Dmr;chr9:16726935-16727113;0.46;0.01;-0.45;…	Up	-	GO:0043231//intracellular membrane-bounded organelle	GO:0003676//nucleic acid binding;GO:0046914//transition metal ion binding	GO:0010468//regulation of gene expression
BOP1	NM_015201	26.4871	96.0759	1.85889	2.31e-116	5.37e-115	Promoter_Dmr;chr8:145516407-145516441;0.35;0.01;-0.34;3.84E-39	26.4871	78.7157	1.57136	3.83e-75	5.55e-74	Promoter_Dmr;chr8:145516407-145516441;0.35;0.02;-0.33;4.39E-32	Up	K14406;K05236	GO:0031981//nuclear lumen;GO:0043234//protein complex	GO:0005488//binding	GO:0000463//maturation of LSU-rRNA from tricistronic rRNA transcript (SSU-rRNA, 5.8S rRNA, LSU-rRNA);GO:0007049//cell cycle
BRCA1	NM_007300	5.42577	2.05679	-1.39943	1.45e-14	5.71e-14	GenBody_Dmr;chr17:41276606-41276860;0;0.59;0.59;9.33E-128	5.42577	1.215	-2.15887	4.66e-25	2.66e-24	GenBody_Dmr;chr17:41276607-41276920;0;0.68;0.68;5.51E-158	Down	K10605	GO:0000152//nuclear ubiquitin ligase complex;GO:0000931//gamma-tubulin large complex;GO:0005694//chromosome;GO:0031981//nuclear lumen	GO:0003676//nucleic acid binding;GO:0003677//DNA binding;GO:0003712//transcription cofactor activity;GO:0008092//cytoskeletal protein binding;GO:0019787//small conjugating protein ligase activity;GO:0019899//enzyme binding;GO:0035258//steroid hormone receptor binding;GO:0046914//transition metal ion binding	GO:0000077//DNA damage checkpoint;GO:0000725//recombinational repair;GO:0006282//regulation of DNA repair;GO:0006631//fatty acid metabolic process;GO:0007549//dosage compensation;GO:0008283//cell proliferation;GO:0008629//induction of apoptosis by intracellular signals;GO:0009314//response to radiation;GO:0009792//embryo development ending in birth or egg hatching;GO:0010551;GO:0016567//protein u…
BRCA1	NR_027676	5.42577	2.05679	-1.39943	1.45e-14	5.71e-14	Promoter_Dmr;chr17:41276606-41276860;0;0.59;0.59;9.33E-128	5.42577	1.215	-2.15887	4.66e-25	2.66e-24	Promoter_Dmr;chr17:41276607-41276920;0;0.68;0.68;5.51E-158	Down	K10605	GO:0000152//nuclear ubiquitin ligase complex;GO:0000931//gamma-tubulin large complex;GO:0005694//chromosome;GO:0031981//nuclear lumen	GO:0003676//nucleic acid binding;GO:0003677//DNA binding;GO:0003712//transcription cofactor activity;GO:0008092//cytoskeletal protein binding;GO:0019787//small conjugating protein ligase activity;GO:0019899//enzyme binding;GO:0035258//steroid hormone receptor binding;GO:0046914//transition metal ion binding	GO:0000077//DNA damage checkpoint;GO:0000725//recombinational repair;GO:0006282//regulation of DNA repair;GO:0006631//fatty acid metabolic process;GO:0007549//dosage compensation;GO:0008283//cell proliferation;GO:0008629//induction of apoptosis by intracellular signals;GO:0009314//response to radiation;GO:0009792//embryo development ending in birth or egg hatching;GO:0010551;GO:0016567//protein u…
BRD3	NM_007371	14.1097	6.3678	-1.14782	6.24e-21	3.17e-20	Promoter_Dmr;chr9:136934265-136934408;0.17;0.49;0.32;5.68E-45	14.1097	5.93055	-1.25045	1.92e-23	1.05e-22	Promoter_Dmr;chr9:136934369-136934407;0.09;0.32;0.23;8.81E-13	Down	K11721	-	GO:0005488//binding	-
BRMS1L	NM_032352	6.92185	16.8243	1.28132	3.94e-14	1.52e-13	Promoter_Dmr;chr14:36294279-36294575;0.24;0.72;0.48;3.71E-156	6.92185	18.5113	1.41918	1.35e-17	6.01e-17	Promoter_Dmr;chr14:36294279-36294575;0.24;0.92;0.68;0	Up	-	GO:0043231//intracellular membrane-bounded organelle	-	GO:0010468//regulation of gene expression;GO:0040007//growth
BRSK2	NM_001256630	0.93976	4.05568	2.10958	9.37e-10	2.9e-09	GenBody_Dmr;chr11:1457119-1457352;0.7;0.96;0.26;1.38E-58	0.93976	5.89236	2.64848	3.38e-17	1.48e-16	GenBody_Dmr;chr11:1457178-1457352;0.43;0.92;0.49;1.11E-67;GenBody_Dmr;chr11:1474831-1474943;0.6;0.9;0.3;9.30E-24	Up	K08796	-	GO:0004672//protein kinase activity;GO:0032559;GO:0046872//metal ion binding	GO:0006464//protein modification process;GO:0007163//establishment or maintenance of cell polarity;GO:0030154//cell differentiation
BRSK2	NR_046331	0.93976	4.05568	2.10958	9.37e-10	2.9e-09	Promoter_Dmr;chr11:1411543-1411552;0.09;0.36;0.27;1.96E-13;GenBody_Dmr;chr11:1411543-1411552;0.09;0.36;0.27;1.96E-13;GenBody_Dmr;chr11:1411723-1411780;0.38;0.71;0.33;1.29E-55;GenBody_Dmr;chr11:1411793-1412554;0.93;0.41;-0.52;0	0.93976	5.89236	2.64848	3.38e-17	1.48e-16	Promoter_Dmr;chr11:1411513-1411552;0.2;0.42;0.22;9.88E-27;GenBody_Dmr;chr11:1411513-1411552;0.2;0.42;0.22;9.88E-27;GenBody_Dmr;chr11:1411723-1411775;0.38;0.61;0.23;1.02E-49;GenBody_Dmr;chr11:1411786-1412271;0.92;0.44;-0.48;0	Up	K08796	-	GO:0004672//protein kinase activity;GO:0032559;GO:0046872//metal ion binding	GO:0006464//protein modification process;GO:0007163//establishment or maintenance of cell polarity;GO:0030154//cell differentiation
BSPRY	NM_017688	16.7959	0.01	-10.7139	1.61e-62	2.01e-61	Promoter_Dmr;chr9:116111720-116112077;0.01;0.98;0.97;0;GenBody_Dmr;chr9:116111720-116112077;0.01;0.98;0.97;0	16.7959	0.01	-10.7139	1.81e-61	2.2e-60	Promoter_Dmr;chr9:116111720-116112077;0.01;0.98;0.97;0;GenBody_Dmr;chr9:116111720-116112077;0.01;0.98;0.97;0	Down	K12004;K10650	GO:0044424//intracellular part	GO:0005496//steroid binding;GO:0046914//transition metal ion binding	GO:0070838//divalent metal ion transport
BTBD11	NM_001018072	0.706605	0.01	-6.14283	4.34e-07	1.14e-06	Promoter_Dmr;chr12:107711669-107712545;0.06;0.78;0.72;0;GenBody_Dmr;chr12:107712848-107713141;0.16;0.86;0.7;0;GenBody_Dmr;chr12:107714029-107714047;0.01;0.77;0.76;2.68E-254;GenBody_Dmr;chr12:107818829-107818969;0.92;0.08;-0.84;0;GenBody_Dmr;chr12:107846414-107846537;0.96;0.47;-0.49;2.49E-33	0.706605	0.01	-6.14283	5.62e-07	1.46e-06	Promoter_Dmr;chr12:107711669-107713141;0.1;0.82;0.72;0;GenBody_Dmr;chr12:107711669-107713141;0.1;0.82;0.72;0;GenBody_Dmr;chr12:107714029-107714047;0.01;0.68;0.67;2.90E-214;GenBody_Dmr;chr12:107767583-107767730;0.97;0.58;-0.39;9.48E-28;GenBody_Dmr;chr12:107818829-107818969;0.92;0.07;-0.85;0;GenBody_Dmr;chr12:107846414-107846537;0.96;0.55;-0.41;1.74E-23	Down	K10483	GO:0031224//intrinsic to membrane	GO:0003676//nucleic acid binding	-
BTBD2	NM_017797	32.1074	12.8053	-1.32616	1.9e-27	1.18e-26	Promoter_Dmr;chr19:2016463-2016489;0.92;0.01;-0.91;3.08E-273;GenBody_Dmr;chr19:1992991-1993023;0.91;0.64;-0.27;3.88E-13;GenBody_Dmr;chr19:2004548-2004576;0.93;0.62;-0.31;5.21E-06;GenBody_Dmr;chr19:2015126-2015197;0.03;0.42;0.39;1.34E-23	32.1074	10.0745	-1.6722	1.55e-37	1.22e-36	Promoter_Dmr;chr19:2016463-2016489;0.92;0.1;-0.82;1.49E-234;GenBody_Dmr;chr19:1992990-1993023;0.91;0.46;-0.45;3.91E-37	Down	K10477	GO:0030529//ribonucleoprotein complex	GO:0005488//binding	-
BTG2	NM_006763	31.2323	2.12088	-3.88031	4.81e-95	9.28e-94	Promoter_Dmr;chr1:203275002-203275314;0.28;0.58;0.3;3.89E-43;GenBody_Dmr;chr1:203275002-203275314;0.28;0.58;0.3;3.89E-43	31.2323	1.95446	-3.9982	1.16e-95	2.15e-94	Promoter_Dmr;chr1:203275002-203275314;0.28;0.54;0.26;1.48E-36;GenBody_Dmr;chr1:203275002-203275314;0.28;0.54;0.26;1.48E-36	Down	K14443	-	GO:0005488//binding	GO:0003002//regionalization;GO:0006259//DNA metabolic process;GO:0008213;GO:0008283//cell proliferation;GO:0009605//response to external stimulus;GO:0009628//response to abiotic stimulus;GO:0009725//response to hormone stimulus;GO:0010468//regulation of gene expression;GO:0030154//cell differentiation;GO:0033554//cellular response to stress;GO:0045767//regulation of anti-apoptosis
BTG3	NM_006806	3.0359	89.8153	4.88677	1.25e-184	4.92e-183	Promoter_Dmr;chr21:18984286-18985464;0.7;0.02;-0.68;0;GenBody_Dmr;chr21:18976488-18976531;0.71;0.97;0.26;1.33E-17;GenBody_Dmr;chr21:18984286-18985464;0.7;0.02;-0.68;0	3.0359	78.5269	4.69299	7.47e-157	2.3e-155	Promoter_Dmr;chr21:18984286-18985464;0.7;0.01;-0.69;0;GenBody_Dmr;chr21:18976488-18976636;0.69;0.97;0.28;5.06E-22;GenBody_Dmr;chr21:18984286-18985464;0.7;0.01;-0.69;0	Up	K14443	GO:0044424//intracellular part	GO:0005488//binding	GO:0006950//response to stress;GO:0007346//regulation of mitotic cell cycle;GO:0008283//cell proliferation
BVES	NM_001199563	0.173077	2.67688	3.95106	4.68e-18	2.12e-17	Promoter_Dmr;chr6:105584240-105585184;0.59;0.01;-0.58;0	0.173077	1.30018	2.90922	1.94e-07	5.22e-07	Promoter_Dmr;chr6:105584240-105585450;0.59;0.01;-0.58;0	Up	K11447;K00939	GO:0031224//intrinsic to membrane;GO:0043296//apical junction complex	GO:0005488//binding	GO:0000904//cell morphogenesis involved in differentiation;GO:0001881//receptor recycling;GO:0006810//transport;GO:0016337//cell-cell adhesion;GO:0032319//regulation of Rho GTPase activity;GO:0040011//locomotion;GO:0048513//organ development;GO:0065008
BVES	NM_007073	0.173077	2.67688	3.95106	4.68e-18	2.12e-17	GenBody_Dmr;chr6:105584240-105585184;0.59;0.01;-0.58;0	0.173077	1.30018	2.90922	1.94e-07	5.22e-07	GenBody_Dmr;chr6:105584240-105585450;0.59;0.01;-0.58;0	Up	K11447;K00939	GO:0031224//intrinsic to membrane;GO:0043296//apical junction complex	GO:0005488//binding	GO:0000904//cell morphogenesis involved in differentiation;GO:0001881//receptor recycling;GO:0006810//transport;GO:0016337//cell-cell adhesion;GO:0032319//regulation of Rho GTPase activity;GO:0040011//locomotion;GO:0048513//organ development;GO:0065008
C10orf25	NM_001039380	0.01	5.08496	8.99009	3.74e-26	2.26e-25	Promoter_Dmr;chr10:45496230-45496730;0.32;0;-0.32;0;GenBody_Dmr;chr10:45496230-45496730;0.32;0;-0.32;0	0.01	4.53282	8.82426	3.01e-23	1.63e-22	Promoter_Dmr;chr10:45496230-45496730;0.32;0;-0.32;0;GenBody_Dmr;chr10:45496230-45496730;0.32;0;-0.32;0	Up	-	-	-	-
C10orf54	NM_022153	0.01	5.23245	9.03134	1.29e-39	1.08e-38	Promoter_Dmr;chr10:73533182-73533392;0.78;0;-0.78;0;5-UTR_dmr;chr10:73533182-73533392;0.78;0;-0.78;0	0.01	3.37943	8.40064	1.11e-25	6.43e-25	Promoter_Dmr;chr10:73533182-73533392;0.78;0;-0.78;0;5-UTR_dmr;chr10:73533182-73533392;0.78;0;-0.78;0	Up	-	GO:0031224//intrinsic to membrane	GO:0004871//signal transducer activity	-
C11orf80	NR_048553	14.1834	6.20378	-1.19298	5.61e-10	1.76e-09	Promoter_Dmr;chr11:66511608-66511624;0.65;0.31;-0.34;2.88E-28	14.1834	4.31949	-1.71527	6.03e-16	2.5e-15	Promoter_Dmr;chr11:66511520-66511624;0.68;0.47;-0.21;3.98E-15	Down	K01875;K01539;K00939;K07994;K00591	-	-	-
C12orf68	NM_001013635	0.0814335	1.93766	4.57255	8.92e-07	2.3e-06	Promoter_Dmr;chr12:48577450-48577780;0.55;0.01;-0.54;0;5-UTR_dmr;chr12:48577450-48577780;0.55;0.01;-0.54;0;5-UTR_dmr;chr12:48577798-48577947;0.81;0.35;-0.46;5.41E-105	0.0814335	1.65335	4.34363	9.42e-06	2.26e-05	Promoter_Dmr;chr12:48577450-48577948;0.6;0.12;-0.48;0;5-UTR_dmr;chr12:48577450-48577948;0.6;0.12;-0.48;0	Up	-	GO:0044424//intracellular part	-	-
C15orf38	NM_182616	0.455385	5.59841	3.61986	9.82e-14	3.73e-13	Promoter_Dmr;chr15:90455685-90456263;0.97;0.01;-0.96;0;GenBody_Dmr;chr15:90455685-90456263;0.97;0.01;-0.96;0	0.455385	4.06811	3.1592	3.11e-09	9.3e-09	Promoter_Dmr;chr15:90455685-90456263;0.97;0.01;-0.96;0;GenBody_Dmr;chr15:90455685-90456263;0.97;0.01;-0.96;0	Up	-	-	-	-
C15orf41	NM_001130010	4.70525	15.5498	1.72456	1.47e-19	7.03e-19	Promoter_Dmr;chr15:36871146-36871248;0.02;0.45;0.43;2.78E-40	4.70525	10.3113	1.13188	1.01e-07	2.75e-07	Promoter_Dmr;chr15:36871146-36871248;0.02;0.44;0.42;9.79E-38	Up	-	-	GO:0005488//binding	-
C15orf52	NM_207380	0.362672	20.675	5.83308	1.11e-154	3.52e-153	GenBody_Dmr;chr15:40627384-40627456;0.23;0.92;0.69;9.18E-191;GenBody_Dmr;chr15:40629989-40630048;0.97;0.01;-0.96;0	0.362672	14.5426	5.32548	2.02e-104	4.03e-103	GenBody_Dmr;chr15:40627384-40627456;0.23;0.97;0.74;1.10E-239;GenBody_Dmr;chr15:40629989-40630048;0.97;0.01;-0.96;0	Up	-	-	-	-
C16orf59	NM_025108	3.28893	11.762	1.83845	6.1e-11	2.02e-10	Promoter_Dmr;chr16:2510542-2510597;0.01;0.27;0.26;2.36E-80;GenBody_Dmr;chr16:2510542-2510597;0.01;0.27;0.26;2.36E-80	3.28893	10.0163	1.60666	4.74e-08	1.32e-07	Promoter_Dmr;chr16:2510542-2510564;0.02;0.24;0.22;9.86E-56;GenBody_Dmr;chr16:2510542-2510564;0.02;0.24;0.22;9.86E-56	Up	-	-	-	-
C16orf62	NM_020314	9.80506	0.148037	-6.0495	3.63e-55	4.05e-54	Promoter_Dmr;chr16:19566747-19566790;0;0.94;0.94;0;GenBody_Dmr;chr16:19566747-19566790;0;0.94;0.94;0	9.80506	0.303157	-5.01539	3.14e-50	3.18e-49	Promoter_Dmr;chr16:19566747-19566790;0;0.9;0.9;0;GenBody_Dmr;chr16:19566747-19566790;0;0.9;0.9;0	Down	-	GO:0031224//intrinsic to membrane	-	-
C17orf104	NM_001145080	0.124026	18.6905	7.23552	7.65e-131	1.98e-129	Promoter_Dmr;chr17:42733034-42733257;0.51;0.95;0.44;5.33E-48;Promoter_Dmr;chr17:42733861-42733893;0.69;0;-0.69;1.32E-220;5-UTR_dmr;chr17:42733861-42733893;0.69;0;-0.69;1.32E-220	0.124026	6.96679	5.81178	3.17e-46	2.99e-45	Promoter_Dmr;chr17:42733035-42733257;0.51;0.9;0.39;6.73E-29;Promoter_Dmr;chr17:42733861-42733893;0.69;0;-0.69;0;5-UTR_dmr;chr17:42733861-42733893;0.69;0;-0.69;0	Up	-	-	-	-
C17orf51	NM_001113434	0.01	4.73579	8.88746	4.62e-59	5.5e-58	Promoter_Dmr;chr17:21454508-21455015;0.42;0;-0.42;1.60E-168;Promoter_Dmr;chr17:21456909-21457000;0.64;0.95;0.31;1.51E-27;5-UTR_dmr;chr17:21454508-21455015;0.42;0;-0.42;1.60E-168	0.01	8.00722	9.64516	1.02e-98	1.95e-97	Promoter_Dmr;chr17:21454508-21455015;0.42;0;-0.42;2.32E-159;Promoter_Dmr;chr17:21456909-21457000;0.64;0.97;0.33;1.18E-27;5-UTR_dmr;chr17:21454508-21455015;0.42;0;-0.42;2.32E-159	Up	K08798	GO:0044464//cell part	GO:0000166//nucleotide binding;GO:0004672//protein kinase activity;GO:0046872//metal ion binding	GO:0009987//cellular process
C17orf59	NM_017622	8.22596	3.38155	-1.2825	5.45e-06	1.33e-05	GenBody_Dmr;chr17:8092470-8092653;0.16;0.73;0.57;1.64E-76	8.22596	3.0551	-1.42896	9.44e-07	2.42e-06	GenBody_Dmr;chr17:8092470-8092491;0.23;0.84;0.61;1.18E-31	Down	-	-	-	-
C19orf33	NM_033520	38.2578	178.814	2.22463	4.68e-53	5.06e-52	Promoter_Dmr;chr19:38793979-38794152;0.87;0.21;-0.66;2.81E-43;Promoter_Dmr;chr19:38794796-38795059;0.77;0;-0.77;1.60E-25;GenBody_Dmr;chr19:38794796-38795059;0.77;0;-0.77;1.60E-25	38.2578	115.232	1.59072	1.73e-22	9.15e-22	Promoter_Dmr;chr19:38793979-38794152;0.87;0.09;-0.78;2.64E-52	Up	-	GO:0031981//nuclear lumen	GO:0043566//structure-specific DNA binding	-
C19orf57	NM_024323	0.800875	10.2428	3.67689	1.49e-27	9.34e-27	Promoter_Dmr;chr19:14016508-14016795;0.75;0.15;-0.6;1.83E-151;GenBody_Dmr;chr19:14016508-14016795;0.75;0.15;-0.6;1.83E-151	0.800875	6.66669	3.05732	1.06e-15	4.36e-15	Promoter_Dmr;chr19:14016508-14016804;0.69;0.07;-0.62;3.12E-186;GenBody_Dmr;chr19:14016508-14016804;0.69;0.07;-0.62;3.12E-186	Up	K06236	-	GO:0005488//binding	GO:0032501//multicellular organismal process
C1orf172	NM_152365	7.84706	0.01	-9.61601	7.7e-23	4.19e-22	Promoter_Dmr;chr1:27286115-27287101;0;0.97;0.97;0;GenBody_Dmr;chr1:27286115-27287101;0;0.97;0.97;0	7.84706	0.01	-9.61601	1.84e-22	9.76e-22	Promoter_Dmr;chr1:27286115-27287101;0;0.97;0.97;0;GenBody_Dmr;chr1:27286115-27287101;0;0.97;0.97;0	Down	-	-	-	-
C1orf21	NM_030806	12.0333	0.18641	-6.01241	5.03e-176	1.88e-174	Promoter_Dmr;chr1:184355420-184355443;0.37;0.9;0.53;9.75E-32;GenBody_Dmr;chr1:184595624-184595800;0.44;0.99;0.55;3.55E-42	12.0333	1.56513	-2.94268	1.7e-106	3.47e-105	Promoter_Dmr;chr1:184355420-184355443;0.37;0.71;0.34;2.67E-09	Down	-	-	-	-
C1orf51	NM_144697	8.7094	0.983712	-3.14627	1.7e-15	6.96e-15	Promoter_Dmr;chr1:150254953-150255138;0.32;0.74;0.42;2.33E-54	8.7094	0.223832	-5.28208	2.53e-21	1.29e-20	Promoter_Dmr;chr1:150254954-150255138;0.38;0.87;0.49;2.14E-66	Down	-	-	-	-
C1orf95	NM_001003665	0.351791	0.01	-5.13665	5.72e-05	0.000128668	Promoter_Dmr;chr1:226736454-226736949;0.21;0.83;0.62;0;GenBody_Dmr;chr1:226736454-226736949;0.21;0.83;0.62;0;GenBody_Dmr;chr1:226737005-226737023;0.65;0.92;0.27;6.79E-30;GenBody_Dmr;chr1:226737164-226737231;0.73;0.96;0.23;2.23E-55	0.351791	0.01	-5.13665	6.83e-05	0.000151379	Promoter_Dmr;chr1:226736454-226737029;0.26;0.7;0.44;0;GenBody_Dmr;chr1:226736454-226737029;0.26;0.7;0.44;0;GenBody_Dmr;chr1:226737165-226737200;0.59;0.82;0.23;2.89E-13	Down	-	GO:0016020//membrane	-	-
C1QL1	NM_006688	1.78864	8.23326	2.2026	3.93e-09	1.17e-08	Promoter_Dmr;chr17:43045320-43045554;0.27;0.61;0.34;8.06E-125;Promoter_Dmr;chr17:43046361-43046379;0.97;0.65;-0.32;1.26E-21;5-UTR_dmr;chr17:43045320-43045554;0.27;0.61;0.34;8.06E-125	1.78864	17.2496	3.26963	3.71e-26	2.19e-25	Promoter_Dmr;chr17:43045306-43045321;0.68;0.93;0.25;3.05E-32;Promoter_Dmr;chr17:43045331-43045445;0.54;0.32;-0.22;1.70E-22;GenBody_Dmr;chr17:43045306-43045321;0.68;0.93;0.25;3.05E-32;GenBody_Dmr;chr17:43045331-43045445;0.54;0.32;-0.22;1.70E-22	Up	K07296	GO:0044424//intracellular part	-	GO:0007610//behavior
C22orf23	NM_001207062	0.974908	8.3124	3.09193	2.49e-16	1.05e-15	GenBody_Dmr;chr22:38349034-38349067;0.08;0.79;0.71;1.94E-76	0.974908	11.4803	3.55775	1.19e-24	6.72e-24	GenBody_Dmr;chr22:38349034-38349067;0.08;0.64;0.56;1.31E-51	Up	-	-	-	-
C2CD4A	NM_207322	2.96793	0.0555191	-5.74033	2.47e-15	1e-14	GenBody_Dmr;chr15:62359885-62360192;0.63;0.97;0.34;2.87E-199;GenBody_Dmr;chr15:62360361-62360905;0.45;0.01;-0.44;0	2.96793	0.01	-8.21332	1.66e-16	7.06e-16	GenBody_Dmr;chr15:62359885-62360179;0.64;0.98;0.34;4.48E-252;GenBody_Dmr;chr15:62360191-62360905;0.45;0.01;-0.44;0	Down	K11447;K04613	-	-	-
C2orf43	NM_021925	7.34544	1.20262	-2.61067	1.78e-17	7.9e-17	Promoter_Dmr;chr2:21022912-21022934;0;0.46;0.46;7.19E-193;GenBody_Dmr;chr2:21021986-21022580;0.01;0.5;0.49;0	7.34544	1.50503	-2.28705	5.54e-15	2.21e-14	Promoter_Dmr;chr2:21022912-21022934;0;0.5;0.5;9.12E-218;GenBody_Dmr;chr2:21021986-21022580;0.01;0.61;0.6;0	Down	-	-	-	-
C2orf68	NM_001013649	11.8559	2.6021	-2.18785	1.04e-32	7.43e-32	Promoter_Dmr;chr2:85839697-85840370;0.91;0.53;-0.38;2.28E-96;GenBody_Dmr;chr2:85838572-85838656;0.02;0.67;0.65;4.99E-141	11.8559	1.51593	-2.96733	6.48e-45	5.98e-44	GenBody_Dmr;chr2:85838572-85838656;0.02;0.58;0.56;1.69E-111	Down	K01539;K00939;K00591	-	-	-
C3orf18	NM_016210	0.142929	2.26728	3.98759	4.2e-08	1.18e-07	Promoter_Dmr;chr3:50604613-50605359;0.98;0.04;-0.94;0;GenBody_Dmr;chr3:50604613-50605359;0.98;0.04;-0.94;0	0.142929	2.61171	4.19162	2.18e-09	6.59e-09	Promoter_Dmr;chr3:50604613-50605359;0.98;0.02;-0.96;0;GenBody_Dmr;chr3:50604613-50605359;0.98;0.02;-0.96;0	Up	-	GO:0016020//membrane;GO:0031224//intrinsic to membrane	-	-
C3orf52	NM_001171747	2.11032	5.18877	1.29793	7.41e-05	0.000165036	Promoter_Dmr;chr3:111804958-111805124;0.46;0;-0.46;7.91E-202	2.11032	7.62658	1.85358	5.09e-10	1.6e-09	Promoter_Dmr;chr3:111804958-111805124;0.46;0.04;-0.42;8.11E-211	Up	-	GO:0031090//organelle membrane;GO:0031224//intrinsic to membrane;GO:0043231//intracellular membrane-bounded organelle	-	-
C5orf38	NM_178569	10.1213	0.01	-9.98318	5.78e-15	2.32e-14	GenBody_Dmr;chr5:2750552-2752607;0.1;0.93;0.83;0;GenBody_Dmr;chr5:2754756-2754895;0.98;0.62;-0.36;6.47E-31	10.1213	0.01	-9.98318	1.02e-14	4.01e-14	GenBody_Dmr;chr5:2750528-2752607;0.11;0.95;0.84;0;GenBody_Dmr;chr5:2754800-2754895;0.98;0.29;-0.69;4.56E-53	Down	-	-	-	-
C7orf10	NM_024728	0.01	1.65173	7.36784	3.27e-05	7.48e-05	GenBody_Dmr;chr7:40290538-40290650;0.32;0.89;0.57;3.95E-32;GenBody_Dmr;chr7:40417093-40417134;0;0.94;0.94;1.72E-27;GenBody_Dmr;chr7:40571373-40571553;0.35;0.95;0.6;8.63E-88	0.01	2.81875	8.13891	2.45e-08	6.97e-08	GenBody_Dmr;chr7:40249052-40249124;0.58;0.97;0.39;2.25E-29;GenBody_Dmr;chr7:40290538-40290650;0.32;0.91;0.59;1.07E-23;GenBody_Dmr;chr7:40417093-40417134;0;0.97;0.97;2.94E-21;GenBody_Dmr;chr7:40571373-40571553;0.35;0.97;0.62;5.52E-113;GenBody_Dmr;chr7:40603698-40603892;0.32;0.96;0.64;4.44E-28	Up	K01796	GO:0043231//intracellular membrane-bounded organelle	GO:0003824//catalytic activity	-
C7orf31	NM_138811	0.01	3.88669	8.6024	1.45e-22	7.87e-22	Promoter_Dmr;chr7:25219500-25220048;0.86;0.01;-0.85;0;GenBody_Dmr;chr7:25180212-25180364;0.45;0.97;0.52;4.19E-41;5-UTR_dmr;chr7:25219500-25220048;0.86;0.01;-0.85;0	0.01	4.14323	8.69461	7.4e-24	4.09e-23	Promoter_Dmr;chr7:25219450-25219997;0.88;0.01;-0.87;0;GenBody_Dmr;chr7:25180212-25180364;0.45;0.98;0.53;5.76E-39;5-UTR_dmr;chr7:25219450-25219997;0.88;0.01;-0.87;0	Up	-	-	-	-
C8orf58	NM_173686	3.85368	12.8598	1.73856	1.75e-13	6.57e-13	GenBody_Dmr;chr8:22458674-22458719;0.99;0.02;-0.97;5.69E-138	3.85368	12.2133	1.66415	4.31e-12	1.51e-11	GenBody_Dmr;chr8:22458674-22458719;0.99;0.17;-0.82;3.62E-89	Up	-	-	-	-
C9orf16	NM_024112	117.145	37.7393	-1.63415	1.25e-36	9.83e-36	GenBody_Dmr;chr9:130922945-130923145;0.01;0.33;0.32;3.84E-144	117.145	35.9209	-1.7054	2.68e-38	2.14e-37	GenBody_Dmr;chr9:130923112-130923145;0.02;0.47;0.45;2.95E-197	Down	-	-	-	-
C9orf3	NM_001193329	1.56016	0.299379	-2.38164	2.17e-05	5.04e-05	GenBody_Dmr;chr9:97767528-97767829;0.01;0.59;0.58;0	1.56016	0.306542	-2.34753	2.97e-05	6.78e-05	GenBody_Dmr;chr9:97767528-97767829;0.01;0.35;0.34;0	Down	K09606	GO:0044424//intracellular part	GO:0008238//exopeptidase activity;GO:0046914//transition metal ion binding	GO:0006691//leukotriene metabolic process;GO:0019538//protein metabolic process
CA12	NM_206925	80.7387	0.0962684	-9.71198	0	0	Promoter_Dmr;chr15:63673889-63674208;0.01;0.97;0.96;0;Promoter_Dmr;chr15:63674588-63674807;0.64;0.99;0.35;2.83E-23;GenBody_Dmr;chr15:63673889-63674208;0.01;0.97;0.96;0	80.7387	0.147857	-9.09291	0	0	Promoter_Dmr;chr15:63673889-63674208;0.01;0.96;0.95;0;Promoter_Dmr;chr15:63674589-63674807;0.64;0.95;0.31;5.83E-10;GenBody_Dmr;chr15:63673889-63674208;0.01;0.96;0.95;0	Down	K01672	GO:0031224//intrinsic to membrane	GO:0016836//hydro-lyase activity;GO:0046914//transition metal ion binding	GO:0044237//cellular metabolic process
CA8	NM_004056	4.25399	0.75916	-2.48634	2.57e-08	7.33e-08	Promoter_Dmr;chr8:61193389-61194124;0.01;0.56;0.55;0;GenBody_Dmr;chr8:61193389-61194124;0.01;0.56;0.55;0	4.25399	0.431845	-3.30023	1.65e-10	5.32e-10	Promoter_Dmr;chr8:61193389-61194124;0.01;0.52;0.51;0;GenBody_Dmr;chr8:61193389-61194124;0.01;0.52;0.51;0	Down	K01672	GO:0044424//intracellular part	GO:0016836//hydro-lyase activity;GO:0046914//transition metal ion binding	GO:0019932//second-messenger-mediated signaling;GO:0044237//cellular metabolic process
CABLES1	NM_001100619	4.74499	1.91234	-1.31107	1.39e-08	4.04e-08	Promoter_Dmr;chr18:20715104-20715141;0;0.34;0.34;4.55E-92;GenBody_Dmr;chr18:20716161-20717021;0;0.67;0.67;0	4.74499	1.29234	-1.87642	2.63e-13	9.76e-13	GenBody_Dmr;chr18:20716283-20717021;0;0.72;0.72;0	Down	K09528	GO:0043231//intracellular membrane-bounded organelle;GO:0044444//cytoplasmic part	GO:0005488//binding;GO:0019887//protein kinase regulator activity	GO:0007049//cell cycle;GO:0016310//phosphorylation;GO:0019222//regulation of metabolic process;GO:0022402//cell cycle process;GO:0048731;GO:0050794//regulation of cellular process
CACFD1	NM_017586	7.1062	1.99396	-1.83344	1.74e-11	5.91e-11	GenBody_Dmr;chr9:136325938-136325974;0.23;0.77;0.54;1.06E-69	7.1062	2.04167	-1.79933	4.35e-11	1.44e-10	GenBody_Dmr;chr9:136325938-136325974;0.23;0.87;0.64;1.11E-95	Down	-	GO:0031224//intrinsic to membrane	-	-
CACNA1D	NM_001128840	0.67339	0.01	-6.07337	6.6e-09	1.95e-08	Promoter_Dmr;chr3:53528133-53528818;0.01;0.96;0.95;0;Promoter_Dmr;chr3:53529520-53529779;0.64;0.92;0.28;1.20E-86;GenBody_Dmr;chr3:53529520-53529779;0.64;0.92;0.28;1.20E-86	0.67339	0.0257558	-4.70847	1.37e-07	3.71e-07	Promoter_Dmr;chr3:53528133-53528818;0.01;0.96;0.95;0;Promoter_Dmr;chr3:53529520-53529823;0.73;0.95;0.22;6.91E-118;GenBody_Dmr;chr3:53529520-53529823;0.73;0.95;0.22;6.91E-118	Down	K04851	GO:0034704//calcium channel complex	GO:0005262//calcium channel activity	GO:0070838//divalent metal ion transport
CACNA1G	NR_046058	0.0989592	0.662254	2.74248	2.14e-05	4.97e-05	Promoter_Dmr;chr17:48636451-48636473;0.56;0.95;0.39;1.07E-21	0.0989592	1.28085	3.69412	7.65e-12	2.64e-11	Promoter_Dmr;chr17:48636451-48636473;0.56;0.86;0.3;1.19E-10;Promoter_Dmr;chr17:48638394-48639730;0.41;0.61;0.2;9.40E-127;GenBody_Dmr;chr17:48655665-48655765;0.92;0.61;-0.31;8.89E-93;GenBody_Dmr;chr17:48703949-48703993;0.58;0.84;0.26;2.77E-27	Up	K04854	GO:0031224//intrinsic to membrane;GO:0034704//calcium channel complex;GO:0043005//neuron projection;GO:0044297//cell body;GO:0044444//cytoplasmic part	GO:0005245//voltage-gated calcium channel activity	GO:0014820//tonic smooth muscle contraction;GO:0017158//regulation of calcium ion-dependent exocytosis;GO:0032414//positive regulation of ion transmembrane transporter activity;GO:0051414//response to cortisol stimulus;GO:0051480//cytosolic calcium ion homeostasis;GO:0070838//divalent metal ion transport
CACNA1H	NM_021098	9.93354	1.80357	-2.46145	2e-58	2.36e-57	Promoter_Dmr;chr16:1203467-1203493;0;0.92;0.92;3.39E-87;GenBody_Dmr;chr16:1203467-1203493;0;0.92;0.92;3.39E-87;GenBody_Dmr;chr16:1203632-1204218;0.01;0.92;0.91;0;GenBody_Dmr;chr16:1205289-1205567;0.34;0.94;0.6;8.81E-157;GenBody_Dmr;chr16:1209523-1209952;0.96;0.31;-0.65;1.56E-224;GenBody_Dmr;chr16:1210393-1210945;0.97;0.5;-0.47;0;GenBody_Dmr;chr16:1213039-1213695;0.96;0.43;-0.53;8.22E-190;GenBody_…	9.93354	2.357	-2.07536	5.1e-47	4.91e-46	Promoter_Dmr;chr16:1202448-1202468;0.32;0.12;-0.2;1.36E-09;Promoter_Dmr;chr16:1203467-1203493;0;0.92;0.92;3.89E-126;GenBody_Dmr;chr16:1203467-1203493;0;0.92;0.92;3.89E-126;GenBody_Dmr;chr16:1203632-1204218;0.01;0.87;0.86;0;GenBody_Dmr;chr16:1205289-1205567;0.35;0.95;0.6;5.30E-159;GenBody_Dmr;chr16:1209685-1209952;0.96;0.28;-0.68;5.31E-197;GenBody_Dmr;chr16:1210393-1210945;0.97;0.57;-0.4;0;GenBody…	Down	K04855	GO:0034704//calcium channel complex;GO:0043005//neuron projection;GO:0043025//neuronal cell body;GO:0043231//intracellular membrane-bounded organelle	GO:0005245//voltage-gated calcium channel activity	GO:0000768//syncytium formation by plasma membrane fusion;GO:0003012//muscle system process;GO:0044057;GO:0048513//organ development;GO:0070838//divalent metal ion transport
CACNG4	NM_014405	67.1278	0.01	-12.7127	0	0	Promoter_Dmr;chr17:64960644-64961069;0.01;0.97;0.96;0;GenBody_Dmr;chr17:64961383-64962411;0.07;0.97;0.9;0	67.1278	0.0573611	-10.1926	0	0	Promoter_Dmr;chr17:64960644-64961069;0.01;0.97;0.96;0;GenBody_Dmr;chr17:64961383-64962411;0.07;0.97;0.9;0	Down	K04869	GO:0016021//integral to membrane;GO:0030139//endocytic vesicle	GO:0005262//calcium channel activity	GO:0006816//calcium ion transport;GO:0007154//cell communication;GO:0032412//regulation of ion transmembrane transporter activity
CADM1	NM_014333	6.99228	0.01	-9.44962	5.56e-48	5.51e-47	Promoter_Dmr;chr11:115374950-115375370;0.01;0.81;0.8;0;GenBody_Dmr;chr11:115373413-115374627;0.01;0.89;0.88;0;GenBody_Dmr;chr11:115374950-115375370;0.01;0.81;0.8;0	6.99228	0.01	-9.44962	3.55e-47	3.42e-46	Promoter_Dmr;chr11:115374950-115375342;0.01;0.87;0.86;0;GenBody_Dmr;chr11:115373364-115374627;0.03;0.9;0.87;0;GenBody_Dmr;chr11:115374950-115375342;0.01;0.87;0.86;0	Down	K06781	GO:0005624//membrane fraction;GO:0030054//cell junction;GO:0030136//clathrin-coated vesicle;GO:0031224//intrinsic to membrane;GO:0043005//neuron projection	GO:0019904//protein domain specific binding;GO:0042802//identical protein binding	GO:0007399//nervous system development;GO:0016337//cell-cell adhesion;GO:0042098//T cell proliferation;GO:0045954//positive regulation of natural killer cell mediated cytotoxicity;GO:0048232//male gamete generation;GO:0048513//organ development;GO:0048869;GO:0050707//regulation of cytokine secretion
CADM4	NM_145296	8.01611	1.50119	-2.4168	1.51e-13	5.66e-13	Promoter_Dmr;chr19:44143604-44143800;0.05;0.65;0.6;7.52E-186;Promoter_Dmr;chr19:44144592-44144705;0.52;0.86;0.34;4.01E-28;GenBody_Dmr;chr19:44143604-44143800;0.05;0.65;0.6;7.52E-186	8.01611	3.43587	-1.22223	5.19e-06	1.27e-05	Promoter_Dmr;chr19:44143604-44143806;0.04;0.57;0.53;2.46E-211;Promoter_Dmr;chr19:44144592-44144705;0.52;0.87;0.35;1.54E-25;GenBody_Dmr;chr19:44143604-44143806;0.04;0.57;0.53;2.46E-211	Down	K06783	GO:0031224//intrinsic to membrane	-	GO:0009987//cellular process
CALD1	NM_033140	0.0739598	29.9172	8.66002	6.35e-240	3.55e-238	Promoter_Dmr;chr7:134576333-134576368;0.88;0;-0.88;0;GenBody_Dmr;chr7:134648879-134648904;0.65;0.98;0.33;2.53E-25;5-UTR_dmr;chr7:134576333-134576368;0.88;0;-0.88;0	0.0739598	29.1688	8.62347	2.74e-232	1.41e-230	Promoter_Dmr;chr7:134576333-134576368;0.88;0.01;-0.87;0;GenBody_Dmr;chr7:134648879-134648904;0.65;0.98;0.33;7.72E-35;5-UTR_dmr;chr7:134576333-134576368;0.88;0.01;-0.87;0	Up	K12327	GO:0015629//actin cytoskeleton;GO:0016020//membrane;GO:0044430//cytoskeletal part;GO:0044444//cytoplasmic part;GO:0071944//cell periphery	GO:0008092//cytoskeletal protein binding	GO:0003012//muscle system process;GO:0009987//cellular process
CAND2	NM_012298	0.126426	3.38428	4.74248	7.43e-21	3.76e-20	Promoter_Dmr;chr3:12838060-12838567;0.93;0.3;-0.63;0;GenBody_Dmr;chr3:12838060-12838567;0.93;0.3;-0.63;0;GenBody_Dmr;chr3:12865145-12865186;0.51;0.95;0.44;2.60E-56;GenBody_Dmr;chr3:12866946-12867121;0.74;0.95;0.21;4.16E-11	0.126426	3.76471	4.89617	2.74e-23	1.49e-22	Promoter_Dmr;chr3:12838060-12838646;0.93;0.3;-0.63;0;GenBody_Dmr;chr3:12838060-12838646;0.93;0.3;-0.63;0;GenBody_Dmr;chr3:12865145-12865186;0.51;0.94;0.43;4.83E-51	Up	-	GO:0043231//intracellular membrane-bounded organelle	GO:0005515//protein binding;GO:0030528//transcription regulator activity	GO:0010468//regulation of gene expression
CAPG	NM_001256139	5.8409	120.424	4.36579	2.09e-211	9.91e-210	Promoter_Dmr;chr2:85641090-85641369;0.97;0;-0.97;0;GenBody_Dmr;chr2:85633152-85633254;0.94;0.4;-0.54;9.14E-82;GenBody_Dmr;chr2:85640634-85640727;0.98;0;-0.98;0	5.8409	98.3744	4.07402	8.72e-164	2.79e-162	Promoter_Dmr;chr2:85641090-85641368;0.97;0;-0.97;0;GenBody_Dmr;chr2:85633152-85633254;0.94;0.65;-0.29;8.76E-34;GenBody_Dmr;chr2:85640634-85640727;0.98;0.01;-0.97;0	Up	K10368	GO:0005635//nuclear envelope;GO:0015629//actin cytoskeleton;GO:0031981//nuclear lumen;GO:0048770	GO:0008092//cytoskeletal protein binding	GO:0030030//cell projection organization;GO:0051693//actin filament capping
CAPN2	NM_001146068	8.65825	165.079	4.25293	0	0	Promoter_Dmr;chr1:223888862-223888930;0.81;0.01;-0.8;2.31E-216	8.65825	193.988	4.48575	0	0	Promoter_Dmr;chr1:223888862-223888930;0.81;0;-0.81;3.11E-175	Up	K03853	GO:0000267//cell fraction;GO:0016020//membrane;GO:0044424//intracellular part	GO:0004197//cysteine-type endopeptidase activity;GO:0046872//metal ion binding;GO:0046983//protein dimerization activity	GO:0000768//syncytium formation by plasma membrane fusion;GO:0001701//in utero embryonic development;GO:0006950//response to stress;GO:0016485//protein processing
CAPN2	NM_001748	8.65825	165.079	4.25293	0	0	Promoter_Dmr;chr1:223900405-223900818;0.57;0;-0.57;0;GenBody_Dmr;chr1:223900405-223900818;0.57;0;-0.57;0;GenBody_Dmr;chr1:223936705-223937001;0.28;0.96;0.68;2.48E-291	8.65825	193.988	4.48575	0	0	Promoter_Dmr;chr1:223900406-223900818;0.58;0;-0.58;0;GenBody_Dmr;chr1:223900406-223900818;0.58;0;-0.58;0;GenBody_Dmr;chr1:223936705-223937001;0.28;0.95;0.67;4.68E-211	Up	K03853	GO:0000267//cell fraction;GO:0016020//membrane;GO:0044424//intracellular part	GO:0004197//cysteine-type endopeptidase activity;GO:0046872//metal ion binding;GO:0046983//protein dimerization activity	GO:0000768//syncytium formation by plasma membrane fusion;GO:0001701//in utero embryonic development;GO:0006950//response to stress;GO:0016485//protein processing
CARD11	NM_032415	0.01	2.37877	7.89407	7.03e-17	3.05e-16	Promoter_Dmr;chr7:3083406-3083428;0.9;0.5;-0.4;4.39E-47;GenBody_Dmr;chr7:2958018-2958189;0.7;0.96;0.26;5.32E-33;GenBody_Dmr;chr7:2960972-2961190;0.07;0.82;0.75;3.22E-91;5-UTR_dmr;chr7:3083406-3083428;0.9;0.5;-0.4;4.39E-47	0.01	1.26294	6.98065	2.99e-09	8.98e-09	Promoter_Dmr;chr7:3083406-3083428;0.9;0.6;-0.3;4.47E-48;GenBody_Dmr;chr7:2960972-2961190;0.07;0.86;0.79;4.24E-92;5-UTR_dmr;chr7:3083406-3083428;0.9;0.6;-0.3;4.47E-48	Up	K07367	GO:0043235//receptor complex;GO:0044425//membrane part;GO:0044444//cytoplasmic part	GO:0016776//phosphotransferase activity, phosphate group as acceptor;GO:0019904//protein domain specific binding	GO:0006915//apoptotic process;GO:0007249//I-kappaB kinase/NF-kappaB cascade;GO:0030888//regulation of B cell proliferation;GO:0031294;GO:0042098//T cell proliferation;GO:0042108//positive regulation of cytokine biosynthetic process;GO:0045058//T cell selection;GO:0045619//regulation of lymphocyte differentiation;GO:0050863//regulation of T cell activation;GO:0051091//positive regulation of sequen…
CARD14	NM_024110	1.2868	0.0490684	-4.71285	1.93e-07	5.21e-07	GenBody_Dmr;chr17:78161111-78161509;0.97;0.41;-0.56;4.20E-68	1.2868	0.150727	-3.09378	1.01e-05	2.41e-05	GenBody_Dmr;chr17:78161247-78161509;0.98;0.4;-0.58;1.12E-63	Down	K07367	GO:0016020//membrane;GO:0016234//inclusion body	GO:0019904//protein domain specific binding	GO:0001932//regulation of protein phosphorylation;GO:0006915//apoptotic process;GO:0007249//I-kappaB kinase/NF-kappaB cascade
CARD14	NM_052819	1.2868	0.0490684	-4.71285	1.93e-07	5.21e-07	Promoter_Dmr;chr17:78161111-78161509;0.97;0.41;-0.56;4.20E-68	1.2868	0.150727	-3.09378	1.01e-05	2.41e-05	Promoter_Dmr;chr17:78161247-78161509;0.98;0.4;-0.58;1.12E-63	Down	K07367	GO:0016020//membrane;GO:0016234//inclusion body	GO:0019904//protein domain specific binding	GO:0001932//regulation of protein phosphorylation;GO:0006915//apoptotic process;GO:0007249//I-kappaB kinase/NF-kappaB cascade
CARD14	NR_047566	1.2868	0.0490684	-4.71285	1.93e-07	5.21e-07	Promoter_Dmr;chr17:78143879-78143950;0;0.99;0.99;4.08E-277;GenBody_Dmr;chr17:78143879-78143950;0;0.99;0.99;4.08E-277	1.2868	0.150727	-3.09378	1.01e-05	2.41e-05	Promoter_Dmr;chr17:78143879-78143950;0;0.98;0.98;0;GenBody_Dmr;chr17:78143879-78143950;0;0.98;0.98;0	Down	K07367	GO:0016020//membrane;GO:0016234//inclusion body	GO:0019904//protein domain specific binding	GO:0001932//regulation of protein phosphorylation;GO:0006915//apoptotic process;GO:0007249//I-kappaB kinase/NF-kappaB cascade
CARS	NR_036542	11.645	29.6397	1.34782	8.93e-28	5.62e-27	Promoter_Dmr;chr11:3078241-3078278;0;0.37;0.37;1.54E-69;GenBody_Dmr;chr11:3071199-3071329;0.42;0;-0.42;6.62E-66;GenBody_Dmr;chr11:3078241-3078278;0;0.37;0.37;1.54E-69	11.645	34.2202	1.55513	1.15e-38	9.33e-38	GenBody_Dmr;chr11:3071199-3071329;0.42;0.01;-0.41;5.41E-64	Up	K01883	GO:0044444//cytoplasmic part	GO:0003723//RNA binding;GO:0004812//aminoacyl-tRNA ligase activity;GO:0032559;GO:0042802//identical protein binding;GO:0043169//cation binding	GO:0006418//tRNA aminoacylation for protein translation
CASZ1	NM_017766	4.00417	1.86391	-1.10318	1.07e-08	3.11e-08	GenBody_Dmr;chr1:10764500-10764795;0.63;0.97;0.34;1.21E-120;GenBody_Dmr;chr1:10839437-10839545;0.49;0.97;0.48;9.58E-67	4.00417	0.867499	-2.20657	5.88e-21	2.96e-20	GenBody_Dmr;chr1:10764500-10764795;0.63;0.97;0.34;1.04E-142;GenBody_Dmr;chr1:10854603-10854718;0.01;0.23;0.22;1.03E-27	Down	K09191	GO:0043231//intracellular membrane-bounded organelle	GO:0003676//nucleic acid binding;GO:0046914//transition metal ion binding	GO:0010468//regulation of gene expression
CATSPER1	NM_053054	0.01	1.45901	7.18885	1.04e-06	2.68e-06	GenBody_Dmr;chr11:65788290-65788392;0.98;0.72;-0.26;3.79E-16;GenBody_Dmr;chr11:65789055-65789212;1;0.31;-0.69;4.43E-49;GenBody_Dmr;chr11:65789742-65789763;0.29;0.84;0.55;2.42E-30;GenBody_Dmr;chr11:65790320-65790718;0.39;0.73;0.34;2.77E-121	0.01	2.46496	7.94542	9.01e-11	2.94e-10	GenBody_Dmr;chr11:65789055-65789212;1;0.4;-0.6;7.25E-30;GenBody_Dmr;chr11:65790280-65790718;0.4;0.74;0.34;8.08E-107	Up	K05315;K04857;K04856	GO:0031090//organelle membrane;GO:0031224//intrinsic to membrane;GO:0042995//cell projection	GO:0005262//calcium channel activity;GO:0005488//binding	GO:0007338//single fertilization;GO:0048232//male gamete generation;GO:0048869;GO:0048870//cell motility;GO:0070838//divalent metal ion transport
CAV2	NM_001206748	2.23557	38.4796	4.10538	5.06e-139	1.42e-137	GenBody_Dmr;chr7:116140128-116140509;0.9;0;-0.9;0	2.23557	21.6859	3.27804	1.75e-65	2.23e-64	GenBody_Dmr;chr7:116140035-116140556;0.73;0;-0.73;0	Up	K11447;K12958	GO:0005626//insoluble fraction;GO:0009898//internal side of plasma membrane;GO:0012505//endomembrane system;GO:0016021//integral to membrane;GO:0016023//cytoplasmic membrane-bounded vesicle;GO:0032991//macromolecular complex;GO:0034399//nuclear periphery	GO:0000149//SNARE binding;GO:0030528//transcription regulator activity;GO:0042802//identical protein binding;GO:0050780//dopamine receptor binding	GO:0001765//membrane raft assembly;GO:0001935//endothelial cell proliferation;GO:0006351//transcription, DNA-dependent;GO:0006461//protein complex assembly;GO:0007067//mitosis;GO:0007267//cell-cell signaling;GO:0016192//vesicle-mediated transport;GO:0022406;GO:0045745//positive regulation of G-protein coupled receptor protein signaling pathway;GO:0048747//muscle fiber development
CAV2	NM_198212	2.23557	38.4796	4.10538	5.06e-139	1.42e-137	Promoter_Dmr;chr7:116140128-116140509;0.9;0;-0.9;0	2.23557	21.6859	3.27804	1.75e-65	2.23e-64	Promoter_Dmr;chr7:116140035-116140556;0.73;0;-0.73;0	Up	K11447;K12958	GO:0005626//insoluble fraction;GO:0009898//internal side of plasma membrane;GO:0012505//endomembrane system;GO:0016021//integral to membrane;GO:0016023//cytoplasmic membrane-bounded vesicle;GO:0032991//macromolecular complex;GO:0034399//nuclear periphery	GO:0000149//SNARE binding;GO:0030528//transcription regulator activity;GO:0042802//identical protein binding;GO:0050780//dopamine receptor binding	GO:0001765//membrane raft assembly;GO:0001935//endothelial cell proliferation;GO:0006351//transcription, DNA-dependent;GO:0006461//protein complex assembly;GO:0007067//mitosis;GO:0007267//cell-cell signaling;GO:0016192//vesicle-mediated transport;GO:0022406;GO:0045745//positive regulation of G-protein coupled receptor protein signaling pathway;GO:0048747//muscle fiber development
CBFA2T3	NM_005187	21.7661	0.0879011	-7.95199	5.78e-145	1.71e-143	GenBody_Dmr;chr16:88988994-88989027;0.93;0.2;-0.73;4.66E-214;GenBody_Dmr;chr16:88992102-88992136;0.76;0.41;-0.35;4.59E-20;GenBody_Dmr;chr16:88993552-88994273;0.35;0.86;0.51;6.30E-253;GenBody_Dmr;chr16:88994415-88994442;0.98;0.38;-0.6;5.50E-21;GenBody_Dmr;chr16:88994595-88994685;0.42;0.95;0.53;8.44E-88;GenBody_Dmr;chr16:88995721-88995763;0.01;0.81;0.8;0;GenBody_Dmr;chr16:89002446-89002611;0.19;0.4…	21.7661	0.315014	-6.11053	6.87e-134	1.78e-132	GenBody_Dmr;chr16:88988994-88989091;0.93;0.16;-0.77;2.98E-243;GenBody_Dmr;chr16:88993552-88994273;0.35;0.82;0.47;3.28E-160;GenBody_Dmr;chr16:88994620-88994685;0.41;0.97;0.56;2.25E-75;GenBody_Dmr;chr16:88995721-88995763;0.01;0.95;0.94;0;GenBody_Dmr;chr16:89002446-89002611;0.19;0.61;0.42;1.48E-74;GenBody_Dmr;chr16:89003010-89003049;0.75;0.98;0.23;1.21E-68;GenBody_Dmr;chr16:89008514-89008565;0.11;0.…	Down	K10053	GO:0012505//endomembrane system;GO:0031981//nuclear lumen	GO:0001071//nucleic acid binding transcription factor activity;GO:0046914//transition metal ion binding	GO:0002573//myeloid leukocyte differentiation;GO:0006351//transcription, DNA-dependent;GO:0010468//regulation of gene expression
CBFA2T3	NM_175931	21.7661	0.0879011	-7.95199	5.78e-145	1.71e-143	Promoter_Dmr;chr16:89006904-89007925;0.01;0.92;0.91;0;Promoter_Dmr;chr16:89008514-89008565;0.11;0.67;0.56;4.55E-166;GenBody_Dmr;chr16:89006904-89007925;0.01;0.92;0.91;0	21.7661	0.315014	-6.11053	6.87e-134	1.78e-132	Promoter_Dmr;chr16:89006904-89007925;0.01;0.9;0.89;0;Promoter_Dmr;chr16:89008514-89008565;0.11;0.51;0.4;4.27E-86;GenBody_Dmr;chr16:89006904-89007925;0.01;0.9;0.89;0	Down	K10053	GO:0012505//endomembrane system;GO:0031981//nuclear lumen	GO:0001071//nucleic acid binding transcription factor activity;GO:0046914//transition metal ion binding	GO:0002573//myeloid leukocyte differentiation;GO:0006351//transcription, DNA-dependent;GO:0010468//regulation of gene expression
CBR3	NM_001236	6.3573	0.170347	-5.22186	1.24e-10	4.05e-10	Promoter_Dmr;chr21:37507361-37507514;0;0.71;0.71;0;5-UTR_dmr;chr21:37507361-37507514;0;0.71;0.71;0	6.3573	0.01	-9.31227	9.67e-12	3.33e-11	Promoter_Dmr;chr21:37507361-37507514;0;0.53;0.53;1.05E-271;5-UTR_dmr;chr21:37507361-37507514;0;0.53;0.53;1.05E-271	Down	K00079	GO:0044444//cytoplasmic part	GO:0016616//oxidoreductase activity, acting on the CH-OH group of donors, NAD or NADP as acceptor;GO:0050661//NADP binding	GO:0042374
CBS	NM_001178009	24.3657	50.3027	1.04578	7.76e-29	5.04e-28	Promoter_Dmr;chr21:44496541-44496916;0.93;0.01;-0.92;0;GenBody_Dmr;chr21:44494120-44494267;0.95;0.04;-0.91;1.89E-169;GenBody_Dmr;chr21:44494779-44495142;0.67;0;-0.67;0	24.3657	55.2013	1.17985	1.59e-37	1.25e-36	Promoter_Dmr;chr21:44496541-44497059;0.93;0.01;-0.92;0;GenBody_Dmr;chr21:44494120-44494267;0.95;0.04;-0.91;1.99E-153;GenBody_Dmr;chr21:44494779-44495142;0.67;0.01;-0.66;0	Up	K01697	GO:0031981//nuclear lumen;GO:0044444//cytoplasmic part	GO:0005506//iron ion binding;GO:0016836//hydro-lyase activity;GO:0019899//enzyme binding;GO:0042802//identical protein binding;GO:0048037//cofactor binding	GO:0001101//response to acid;GO:0001503//ossification;GO:0001932//regulation of protein phosphorylation;GO:0006563//L-serine metabolic process;GO:0009093//cysteine catabolic process;GO:0019344//cysteine biosynthetic process
CBX2	NM_005189	20.4036	2.97351	-2.77859	5.37e-72	7.69e-71	GenBody_Dmr;chr17:77752671-77752772;0.01;0.45;0.44;9.69E-106;GenBody_Dmr;chr17:77753199-77753302;0.47;0.85;0.38;6.71E-36	20.4036	2.90625	-2.81159	8.16e-72	1.13e-70	GenBody_Dmr;chr17:77752679-77752772;0.01;0.44;0.43;1.97E-92;GenBody_Dmr;chr17:77753268-77753302;0.55;0.88;0.33;3.22E-28	Down	K11451	GO:0043231//intracellular membrane-bounded organelle;GO:0043234//protein complex;GO:0044427	GO:0003676//nucleic acid binding;GO:0030528//transcription regulator activity	GO:0003006//developmental process involved in reproduction;GO:0006325//chromatin organization;GO:0006357//regulation of transcription from RNA polymerase II promoter;GO:0048869
CCBE1	NM_133459	0.123526	1.46961	3.57255	8.56e-11	2.81e-10	GenBody_Dmr;chr18:57103289-57103407;0.33;0.98;0.65;5.28E-38;GenBody_Dmr;chr18:57106109-57106211;0.5;0.98;0.48;4.94E-31;GenBody_Dmr;chr18:57347221-57347282;0.48;0.97;0.49;1.34E-25;GenBody_Dmr;chr18:57363772-57364452;0.86;0.01;-0.85;0	0.123526	1.44207	3.54526	1.74e-10	5.6e-10	Promoter_Dmr;chr18:57363772-57364625;0.77;0.02;-0.75;0;GenBody_Dmr;chr18:57103289-57103407;0.33;0.98;0.65;2.80E-31;GenBody_Dmr;chr18:57106109-57106211;0.5;0.99;0.49;8.82E-30;GenBody_Dmr;chr18:57363772-57364625;0.77;0.02;-0.75;0	Up	K06702;K00939	-	-	GO:0001525//angiogenesis;GO:0001945//lymph vessel development
CCDC102A	NM_033212	0.870175	10.1174	3.53939	9.6e-27	5.87e-26	Promoter_Dmr;chr16:57572323-57572438;0.72;0.96;0.24;3.86E-21	0.870175	7.78964	3.16218	6.87e-19	3.22e-18	Promoter_Dmr;chr16:57572323-57572438;0.72;0.98;0.26;5.39E-24	Up	K10352	-	-	-
CCDC106	NM_013301	3.59811	17.8365	2.30952	8.3e-25	4.8e-24	5-UTR_dmr;chr19:56159084-56159844;0.94;0;-0.94;0	3.59811	18.6581	2.37449	1.74e-26	1.04e-25	Promoter_Dmr;chr19:56158231-56158245;1;0.68;-0.32;8.70E-18;5-UTR_dmr;chr19:56159258-56159844;0.95;0;-0.95;0	Up	-	GO:0043231//intracellular membrane-bounded organelle	-	-
CCDC132	NM_017667	5.2396	2.54435	-1.04216	2.5e-05	5.77e-05	GenBody_Dmr;chr7:92866371-92866421;0.96;0;-0.96;7.34E-228	5.2396	2.4424	-1.10116	1.2e-05	2.86e-05	GenBody_Dmr;chr7:92866371-92866421;0.96;0.01;-0.95;0	Down	-	-	-	-
CCDC134	NM_024821	3.18221	7.9625	1.32319	0.00020403	0.000435534	Promoter_Dmr;chr22:42196210-42196341;0.19;0.72;0.53;8.04E-33	3.18221	9.22981	1.53627	8.28e-06	1.99e-05	Promoter_Dmr;chr22:42196315-42196351;0.07;0.36;0.29;2.70E-13	Up	-	-	-	-
CCDC136	NM_001201372	0.321412	2.13957	2.73482	1.56e-08	4.51e-08	GenBody_Dmr;chr7:128431802-128431948;0.58;0.12;-0.46;8.39E-88	0.321412	2.00431	2.64061	9.14e-08	2.51e-07	GenBody_Dmr;chr7:128431830-128431948;0.66;0.23;-0.43;2.80E-74	Up	-	GO:0016020//membrane	GO:0005488//binding	-
CCDC136	NM_022742	0.321412	2.13957	2.73482	1.56e-08	4.51e-08	Promoter_Dmr;chr7:128430923-128431222;0.23;0.72;0.49;9.23E-151;Promoter_Dmr;chr7:128431802-128431948;0.58;0.12;-0.46;8.39E-88	0.321412	2.00431	2.64061	9.14e-08	2.51e-07	Promoter_Dmr;chr7:128430904-128431278;0.23;0.51;0.28;2.72E-90;Promoter_Dmr;chr7:128431830-128431948;0.66;0.23;-0.43;2.80E-74	Up	-	GO:0016020//membrane	GO:0005488//binding	-
CCDC57	NM_198082	5.62616	1.08995	-2.36789	7.31e-13	2.66e-12	GenBody_Dmr;chr17:80061939-80062080;0;0.95;0.95;1.02E-260;GenBody_Dmr;chr17:80064160-80064209;0.32;0.01;-0.31;1.03E-55	5.62616	0.787783	-2.83628	3.38e-15	1.36e-14	GenBody_Dmr;chr17:80061939-80062080;0;0.95;0.95;1.07E-230;GenBody_Dmr;chr17:80064160-80064209;0.32;0.65;0.33;2.18E-37	Down	K10352;K10388	-	-	-
CCDC63	NM_152591	1.19575	0.01	-6.90178	0.000230838	0.000489826	Promoter_Dmr;chr12:111284620-111284750;0.89;0.67;-0.22;2.79E-06;Promoter_Dmr;chr12:111284776-111284868;0.95;0.59;-0.36;6.33E-187;GenBody_Dmr;chr12:111332821-111332986;0.42;0.69;0.27;4.32E-07;5-UTR_dmr;chr12:111284776-111284868;0.95;0.59;-0.36;6.33E-187	1.19575	0.01	-6.90178	0.000269116	0.000563856	Promoter_Dmr;chr12:111284776-111284868;0.95;0.62;-0.33;1.12E-185;5-UTR_dmr;chr12:111284776-111284868;0.95;0.62;-0.33;1.12E-185	Down	K10352;K14000;K10388	-	-	-
CCDC64B	NM_001103175	4.81586	0.106103	-5.50426	5.62e-13	2.05e-12	Promoter_Dmr;chr16:3086051-3087056;0.02;0.93;0.91;0;GenBody_Dmr;chr16:3077996-3078715;0.22;0.75;0.53;4.31E-256	4.81586	0.01	-8.91165	4.01e-14	1.54e-13	Promoter_Dmr;chr16:3086052-3087056;0.01;0.91;0.9;0;GenBody_Dmr;chr16:3077996-3078715;0.22;0.7;0.48;1.95E-211	Down	-	-	-	-
CCDC69	NM_015621	1.58862	8.15632	2.36014	3.07e-20	1.52e-19	Promoter_Dmr;chr5:150603126-150603238;0.27;0.02;-0.25;7.64E-20;GenBody_Dmr;chr5:150603126-150603238;0.27;0.02;-0.25;7.64E-20	1.58862	10.0793	2.66556	6.61e-28	4.11e-27	Promoter_Dmr;chr5:150603126-150603238;0.27;0;-0.27;8.61E-25;GenBody_Dmr;chr5:150603126-150603238;0.27;0;-0.27;8.61E-25	Up	K11447;K00939;K00797	-	-	-
CCDC80	NM_199512	0.211677	16.4114	6.27669	2.65e-108	5.75e-107	GenBody_Dmr;chr3:112357326-112357650;0.82;0.01;-0.81;5.68E-164	0.211677	29.955	7.14479	3.61e-202	1.55e-200	GenBody_Dmr;chr3:112357326-112357650;0.82;0.01;-0.81;4.73E-126	Up	-	GO:0005578//proteinaceous extracellular matrix;GO:0043227//membrane-bounded organelle	GO:0005515//protein binding;GO:0005539//glycosaminoglycan binding	GO:0010810//regulation of cell-substrate adhesion;GO:0043062//extracellular structure organization
CCDC82	NM_024725	0.211739	11.196	5.72456	1.24e-43	1.12e-42	GenBody_Dmr;chr11:96096229-96096408;0.48;0.97;0.49;4.00E-42	0.211739	10.1025	5.57629	7.98e-39	6.46e-38	Promoter_Dmr;chr11:96123557-96123587;0.25;0.01;-0.24;6.86E-58;GenBody_Dmr;chr11:96096228-96096408;0.5;0.98;0.48;1.21E-42;GenBody_Dmr;chr11:96104474-96104638;0.53;0.93;0.4;1.65E-09	Up	-	-	GO:0005488//binding	-
CCDC8	NM_032040	0.058097	5.35675	6.52675	7.22e-27	4.44e-26	Promoter_Dmr;chr19:46916405-46916703;0.96;0;-0.96;0;Promoter_Dmr;chr19:46917018-46917082;0.98;0.02;-0.96;0;GenBody_Dmr;chr19:46915351-46915789;0.97;0.02;-0.95;0;5-UTR_dmr;chr19:46916405-46916703;0.96;0;-0.96;0	0.058097	6.13365	6.72214	1.2e-30	8.02e-30	Promoter_Dmr;chr19:46916405-46916703;0.96;0.01;-0.95;1.84E-154;Promoter_Dmr;chr19:46917018-46917082;0.98;0.08;-0.9;4.97E-284;GenBody_Dmr;chr19:46915351-46915789;0.97;0.01;-0.96;0;5-UTR_dmr;chr19:46916405-46916703;0.96;0.01;-0.95;1.84E-154	Up	-	GO:0016020//membrane	-	-
CCHCR1	NM_019052	3.06293	10.5961	1.79055	2.37e-16	1e-15	Promoter_Dmr;chr6:31127340-31127433;0.94;0.02;-0.92;0	3.06293	9.65881	1.65693	1.61e-13	6.02e-13	Promoter_Dmr;chr6:31127340-31127433;0.94;0.02;-0.92;0	Up	K10352;K10421	GO:0044424//intracellular part	GO:0005488//binding	GO:0009987//cellular process;GO:0032502//developmental process
CCL28	NM_148672	25.414	4.23864	-2.58395	5.32e-17	2.32e-16	GenBody_Dmr;chr5:43397286-43397310;0.26;0;-0.26;1.36E-42	25.414	2.41114	-3.39784	1.35e-21	6.94e-21	GenBody_Dmr;chr5:43397286-43397310;0.26;0.02;-0.24;1.86E-67	Down	K05513	GO:0044421//extracellular region part	GO:0005125//cytokine activity	GO:0002376//immune system process;GO:0042221//response to chemical stimulus;GO:0051480//cytosolic calcium ion homeostasis
CCR10	NM_016602	0.01	11.5847	10.178	3.67e-23	2.02e-22	Promoter_Dmr;chr17:40834485-40834540;0.99;0.02;-0.97;0;Promoter_Dmr;chr17:40834880-40835098;0.97;0.01;-0.96;0;GenBody_Dmr;chr17:40832225-40832452;0.98;0.01;-0.97;0	0.01	8.54054	9.73818	3.67e-17	1.6e-16	Promoter_Dmr;chr17:40834485-40834540;0.99;0.01;-0.98;0;Promoter_Dmr;chr17:40834880-40835098;0.97;0.01;-0.96;0;GenBody_Dmr;chr17:40832225-40832510;0.98;0.01;-0.97;0	Up	K04185	GO:0016021//integral to membrane	GO:0004950//chemokine receptor activity	GO:0009987//cellular process;GO:0023052//signaling;GO:0065007//biological regulation
CCRN4L	NM_012118	13.0781	35.2912	1.43215	2.9e-25	1.71e-24	GenBody_Dmr;chr4:139938484-139938672;0.94;0.01;-0.93;1.25E-57	13.0781	46.7166	1.83678	5.96e-46	5.6e-45	GenBody_Dmr;chr4:139938484-139938672;0.94;0.01;-0.93;6.91E-49	Up	K12603	GO:0043231//intracellular membrane-bounded organelle	GO:0001071//nucleic acid binding transcription factor activity	GO:0006351//transcription, DNA-dependent
CD151	NM_139030	49.3764	148.936	1.5928	1.13e-94	2.16e-93	Promoter_Dmr;chr11:831079-831143;0.98;0.03;-0.95;2.86E-285;Promoter_Dmr;chr11:831717-831823;0.98;0.04;-0.94;1.19E-54;Promoter_Dmr;chr11:832358-832407;0.88;0.59;-0.29;3.33E-08;GenBody_Dmr;chr11:834921-835051;0.91;0;-0.91;1.80E-50	49.3764	168.374	1.76977	1.41e-122	3.3e-121	Promoter_Dmr;chr11:831079-831143;0.98;0.13;-0.85;3.88E-266;Promoter_Dmr;chr11:831717-831823;0.98;0.06;-0.92;1.98E-49;GenBody_Dmr;chr11:834921-835051;0.91;0.01;-0.9;5.35E-44	Up	K06537	GO:0005626//insoluble fraction;GO:0016021//integral to membrane;GO:0044444//cytoplasmic part	GO:0005488//binding	GO:0007044//cell-substrate junction assembly
CD47	NM_198793	62.0299	14.0537	-2.14201	7.1e-199	3.07e-197	Promoter_Dmr;chr3:107810208-107810400;0.01;0.7;0.69;0	62.0299	10.5993	-2.549	2.24e-241	1.23e-239	Promoter_Dmr;chr3:107810173-107810400;0.01;0.71;0.7;0	Down	K06266	GO:0016021//integral to membrane;GO:0031988//membrane-bounded vesicle	GO:0004872//receptor activity;GO:0005488//binding	GO:0002252;GO:0007166//cell surface receptor linked signaling pathway;GO:0008283//cell proliferation;GO:0016337//cell-cell adhesion;GO:0031349//positive regulation of defense response;GO:0045807//positive regulation of endocytosis;GO:0048870//cell motility;GO:0050863//regulation of T cell activation;GO:0051707//response to other organism
CD58	NM_001144822	15.0048	5.64747	-1.40975	1.94e-08	5.55e-08	Promoter_Dmr;chr1:117114147-117114170;0.1;0.37;0.27;2.99E-19;GenBody_Dmr;chr1:117112638-117112728;0.15;0.88;0.73;2.83E-255	15.0048	3.94908	-1.92583	3.21e-12	1.13e-11	Promoter_Dmr;chr1:117114148-117114170;0.08;0.44;0.36;3.39E-24;GenBody_Dmr;chr1:117112638-117112662;0.17;0.79;0.62;1.47E-157	Down	K06492	GO:0016021//integral to membrane	GO:0005488//binding	GO:0007155//cell adhesion
CD70	NM_001252	0.01	15.3637	10.5853	1.45e-22	7.86e-22	Promoter_Dmr;chr19:6591014-6591205;0.82;0;-0.82;0;GenBody_Dmr;chr19:6590497-6590545;0.51;0.06;-0.45;5.13E-62;5-UTR_dmr;chr19:6591014-6591205;0.82;0;-0.82;0	0.01	15.3003	10.5793	2.46e-22	1.3e-21	Promoter_Dmr;chr19:6591014-6591205;0.82;0;-0.82;0;GenBody_Dmr;chr19:6590497-6590545;0.51;0.02;-0.49;1.29E-91;5-UTR_dmr;chr19:6591014-6591205;0.82;0;-0.82;0	Up	K05470	GO:0005624//membrane fraction;GO:0016021//integral to membrane;GO:0044421//extracellular region part	GO:0032813//tumor necrosis factor receptor superfamily binding	GO:0002376//immune system process;GO:0007154//cell communication;GO:0012502//induction of programmed cell death;GO:0023060
CDC14A	NM_003672	1.80837	4.03398	1.15752	1.23e-05	2.9e-05	Promoter_Dmr;chr1:100816622-100816713;0.36;0.83;0.47;4.65E-35	1.80837	6.70056	1.8896	6.26e-16	2.6e-15	Promoter_Dmr;chr1:100816618-100816713;0.49;0.92;0.43;9.63E-45	Up	K06639	GO:0015630//microtubule cytoskeleton;GO:0043231//intracellular membrane-bounded organelle	GO:0004721//phosphoprotein phosphatase activity;GO:0005488//binding	GO:0006464//protein modification process
CDC14B	NM_033331	1.14435	3.6787	1.68466	2.33e-10	7.49e-10	GenBody_Dmr;chr9:99380902-99381624;0.97;0.01;-0.96;0	1.14435	2.67542	1.22523	2.34e-05	5.39e-05	GenBody_Dmr;chr9:99380902-99381360;0.97;0.01;-0.96;0	Up	K06639	GO:0031981//nuclear lumen	GO:0004721//phosphoprotein phosphatase activity;GO:0005488//binding	GO:0000077//DNA damage checkpoint;GO:0006259//DNA metabolic process;GO:0051443//positive regulation of ubiquitin-protein ligase activity
CDC42BPG	NM_017525	14.1096	1.32116	-3.4168	1.01e-70	1.4e-69	Promoter_Dmr;chr11:64611999-64612553;0;0.88;0.88;0;GenBody_Dmr;chr11:64602681-64602925;0.8;0.02;-0.78;2.31E-220	14.1096	0.954898	-3.88519	2.96e-77	4.4e-76	Promoter_Dmr;chr11:64611999-64612553;0;0.83;0.83;0;GenBody_Dmr;chr11:64602681-64602925;0.8;0.02;-0.78;7.99E-196	Down	K08282	GO:0044424//intracellular part	GO:0004672//protein kinase activity;GO:0030695//GTPase regulator activity;GO:0032559;GO:0046872//metal ion binding	GO:0006464//protein modification process;GO:0023033;GO:0030036//actin cytoskeleton organization
CDC42EP1	NM_152243	5.4182	35.3129	2.70431	5.36e-62	6.64e-61	Promoter_Dmr;chr22:37955936-37956347;0.49;0.02;-0.47;7.37E-243	5.4182	60.7739	3.48757	6.8e-134	1.76e-132	Promoter_Dmr;chr22:37955936-37956355;0.42;0.06;-0.36;2.10E-202	Up	-	GO:0005856//cytoskeleton;GO:0016020//membrane;GO:0043231//intracellular membrane-bounded organelle	GO:0005488//binding	GO:0007265//Ras protein signal transduction;GO:0031269//pseudopodium assembly;GO:0065008
CDC42EP3	NM_001270436	0.146053	25.3885	7.44155	1.34e-151	4.18e-150	Promoter_Dmr;chr2:37898407-37899954;0.36;0;-0.36;0	0.146053	28.813	7.62409	1.66e-171	5.63e-170	Promoter_Dmr;chr2:37898407-37899954;0.36;0;-0.36;0	Up	-	GO:0005856//cytoskeleton	GO:0008092//cytoskeletal protein binding	GO:0023060;GO:0065007//biological regulation
CDC42EP3	NM_006449	0.146053	25.3885	7.44155	1.34e-151	4.18e-150	GenBody_Dmr;chr2:37898407-37899954;0.36;0;-0.36;0	0.146053	28.813	7.62409	1.66e-171	5.63e-170	GenBody_Dmr;chr2:37898407-37899954;0.36;0;-0.36;0	Up	-	GO:0005856//cytoskeleton	GO:0008092//cytoskeletal protein binding	GO:0023060;GO:0065007//biological regulation
CDC42EP5	NM_145057	1.90219	8.38175	2.13959	6.45e-06	1.57e-05	GenBody_Dmr;chr19:54976258-54977099;0.75;0.03;-0.72;0;GenBody_Dmr;chr19:54982501-54982804;0.32;0.01;-0.31;7.56E-155	1.90219	8.58228	2.1737	4.39e-06	1.07e-05	GenBody_Dmr;chr19:54976258-54977099;0.75;0.02;-0.73;0;GenBody_Dmr;chr19:54982501-54982804;0.32;0.01;-0.31;1.45E-199	Up	-	GO:0005856//cytoskeleton;GO:0016020//membrane	GO:0017048//Rho GTPase binding	GO:0000165//MAPKKK cascade;GO:0007265//Ras protein signal transduction;GO:0030041//actin filament polymerization;GO:0031269//pseudopodium assembly;GO:0065008
CDCA7	NM_145810	4.77873	21.9293	2.19816	6.78e-40	5.7e-39	Promoter_Dmr;chr2:174219576-174219707;0.42;0;-0.42;5.28E-155;GenBody_Dmr;chr2:174220034-174220251;0.51;0.01;-0.5;1.17E-147;5-UTR_dmr;chr2:174219576-174219707;0.42;0;-0.42;5.28E-155	4.77873	25.919	2.43931	1.76e-52	1.84e-51	Promoter_Dmr;chr2:174219576-174219707;0.42;0;-0.42;3.10E-184;GenBody_Dmr;chr2:174220034-174220251;0.51;0.01;-0.5;2.00E-119;5-UTR_dmr;chr2:174219576-174219707;0.42;0;-0.42;3.10E-184	Up	-	GO:0043231//intracellular membrane-bounded organelle	-	GO:0008283//cell proliferation;GO:0010468//regulation of gene expression
CDH11	NM_001797	0.212164	1.78795	3.07505	3.83e-07	1.01e-06	Promoter_Dmr;chr16:65155890-65155981;0.99;0.01;-0.98;0;Promoter_Dmr;chr16:65156731-65156796;0.98;0.74;-0.24;2.72E-26;Promoter_Dmr;chr16:65157630-65157727;0.47;0.93;0.46;6.77E-84	0.212164	3.93067	4.21152	5.87e-18	2.65e-17	Promoter_Dmr;chr16:65155890-65155981;0.99;0;-0.99;0;Promoter_Dmr;chr16:65156731-65157051;0.98;0.65;-0.33;9.84E-50;Promoter_Dmr;chr16:65157590-65157727;0.57;0.95;0.38;1.00E-76	Up	K06803	GO:0031224//intrinsic to membrane;GO:0044424//intracellular part	GO:0046872//metal ion binding	GO:0016337//cell-cell adhesion;GO:0048731
CDH1	NM_004360	139.593	0.438976	-8.31287	0	0	Promoter_Dmr;chr16:68770947-68771517;0.01;0.98;0.97;0	139.593	0.531201	-8.03775	0	0	Promoter_Dmr;chr16:68770947-68771517;0.01;0.98;0.97;0	Down	K05689	GO:0005856//cytoskeleton;GO:0005911//cell-cell junction;GO:0019897//extrinsic to plasma membrane;GO:0031224//intrinsic to membrane;GO:0044444//cytoplasmic part	GO:0019902//phosphatase binding;GO:0030528//transcription regulator activity;GO:0046872//metal ion binding	GO:0001825//blastocyst formation;GO:0007162//negative regulation of cell adhesion;GO:0010226//response to lithium ion;GO:0016337//cell-cell adhesion;GO:0021536//diencephalon development;GO:0030030//cell projection organization;GO:0042307//positive regulation of protein import into nucleus;GO:0042981//regulation of apoptotic process;GO:0043170;GO:0051259//protein oligomerization;GO:0060605;GO:0060…
CDH2	NM_001792	0.0884985	25.5764	8.17494	1.65e-170	5.89e-169	Promoter_Dmr;chr18:25757365-25757629;0.22;0.01;-0.21;1.89E-111;GenBody_Dmr;chr18:25627598-25627649;0.01;0.98;0.97;3.39E-139;GenBody_Dmr;chr18:25713273-25713375;0.09;0.96;0.87;1.36E-76	0.0884985	17.6535	7.64008	5.05e-116	1.12e-114	Promoter_Dmr;chr18:25757360-25757629;0.21;0;-0.21;1.58E-133;GenBody_Dmr;chr18:25627598-25627649;0.01;0.95;0.94;9.33E-123;GenBody_Dmr;chr18:25713273-25713375;0.09;0.91;0.82;1.02E-67	Up	K06736	GO:0005913//cell-cell adherens junction;GO:0019897//extrinsic to plasma membrane;GO:0031224//intrinsic to membrane;GO:0031252//cell leading edge;GO:0032991//macromolecular complex	GO:0019900//kinase binding;GO:0019902//phosphatase binding;GO:0046872//metal ion binding	GO:0007266//Rho protein signal transduction;GO:0008104//protein localization;GO:0010769//regulation of cell morphogenesis involved in differentiation;GO:0016337//cell-cell adhesion;GO:0030178//negative regulation of Wnt receptor signaling pathway;GO:0042552//myelination;GO:0048870//cell motility;GO:0051259//protein oligomerization
CDH3	NM_001793	16.1359	7.81908	-1.0452	6.7e-16	2.79e-15	GenBody_Dmr;chr16:68687783-68688031;0.97;0.65;-0.32;6.70E-25;5-UTR_dmr;chr16:68678395-68679248;0.16;0.49;0.33;3.06E-188	16.1359	0.184049	-6.45403	4.22e-99	8.08e-98	GenBody_Dmr;chr16:68687782-68688031;0.97;0.58;-0.39;1.38E-34;5-UTR_dmr;chr16:68678465-68679407;0.09;0.37;0.28;1.46E-238	Down	K06796	GO:0005911//cell-cell junction;GO:0031224//intrinsic to membrane;GO:0044424//intracellular part	GO:0046872//metal ion binding	GO:0009611//response to wounding;GO:0016337//cell-cell adhesion;GO:0042221//response to chemical stimulus;GO:0050953//sensory perception of light stimulus
CDK18	NM_212503	8.08554	1.61522	-2.32361	1.12e-18	5.19e-18	GenBody_Dmr;chr1:205474946-205475189;0.83;0.01;-0.82;1.11E-196	8.08554	2.32766	-1.79646	1.26e-13	4.72e-13	GenBody_Dmr;chr1:205474946-205475304;0.83;0.09;-0.74;1.12E-128	Down	K08820	-	GO:0004674//protein serine/threonine kinase activity;GO:0032559;GO:0060089	GO:0006464//protein modification process;GO:0023060
CDKL1	NM_004196	0.01	2.12232	7.7295	0.000129629	0.000281492	Promoter_Dmr;chr14:50862776-50862861;0.99;0.01;-0.98;0	0.01	2.67458	8.06317	1.34e-05	3.17e-05	Promoter_Dmr;chr14:50862776-50862861;0.99;0.01;-0.98;0	Up	K08824	GO:0000267//cell fraction;GO:0043231//intracellular membrane-bounded organelle	GO:0004674//protein serine/threonine kinase activity;GO:0032559	GO:0006464//protein modification process;GO:0048513//organ development
CDKN1C	NM_001122631	0.01	1.48342	7.21278	3.27e-05	7.48e-05	Promoter_Dmr;chr11:2906617-2906797;0.64;0.05;-0.59;0;Promoter_Dmr;chr11:2906839-2906858;0.29;0.03;-0.26;6.66E-70;GenBody_Dmr;chr11:2905069-2906069;0.91;0.03;-0.88;0;GenBody_Dmr;chr11:2906617-2906797;0.64;0.05;-0.59;0;5-UTR_dmr;chr11:2906839-2906858;0.29;0.03;-0.26;6.66E-70	0.01	1.11386	6.79943	0.000445996	0.000913994	Promoter_Dmr;chr11:2906617-2906797;0.64;0.03;-0.61;0;Promoter_Dmr;chr11:2906839-2906858;0.29;0.03;-0.26;7.10E-93;GenBody_Dmr;chr11:2905069-2906069;0.91;0.05;-0.86;0;GenBody_Dmr;chr11:2906617-2906797;0.64;0.03;-0.61;0;5-UTR_dmr;chr11:2906839-2906858;0.29;0.03;-0.26;7.10E-93	Up	K09993	GO:0031981//nuclear lumen	GO:0005488//binding;GO:0016538//cyclin-dependent protein kinase regulator activity;GO:0019887//protein kinase regulator activity;GO:0030528//transcription regulator activity	GO:0006357//regulation of transcription from RNA polymerase II promoter;GO:0007179//transforming growth factor beta receptor signaling pathway;GO:0008285//negative regulation of cell proliferation;GO:0032583;GO:0043549//regulation of kinase activity;GO:0048469//cell maturation;GO:0051318//G1 phase;GO:0051726//regulation of cell cycle
CDX2	NM_001265	0.01	4.32112	8.75526	8.73e-15	3.48e-14	Promoter_Dmr;chr13:28544720-28544750;0.54;0.97;0.43;2.74E-15;GenBody_Dmr;chr13:28540728-28540798;0.69;0.98;0.29;2.30E-29;GenBody_Dmr;chr13:28542222-28543150;0.83;0;-0.83;0	0.01	8.56657	9.74257	2.02e-28	1.27e-27	GenBody_Dmr;chr13:28540728-28540798;0.69;0.97;0.28;2.62E-18;GenBody_Dmr;chr13:28542222-28543150;0.83;0.01;-0.82;0	Up	K09312	GO:0000228//nuclear chromosome;GO:0043234//protein complex	GO:0001071//nucleic acid binding transcription factor activity;GO:0003712//transcription cofactor activity;GO:0043566//structure-specific DNA binding	GO:0001704//formation of primary germ layer;GO:0001825//blastocyst formation;GO:0001944//vasculature development;GO:0003002//regionalization;GO:0006357//regulation of transcription from RNA polymerase II promoter;GO:0008283//cell proliferation;GO:0019827//stem cell maintenance;GO:0048513//organ development
CDYL2	NM_152342	10.4013	1.11716	-3.21886	2.55e-23	1.41e-22	GenBody_Dmr;chr16:80837396-80837545;0.02;0.78;0.76;2.85E-289	10.4013	1.67184	-2.63726	4.99e-19	2.35e-18	GenBody_Dmr;chr16:80837396-80837506;0.02;0.62;0.6;6.00E-229	Down	K13239;K00653	GO:0043231//intracellular membrane-bounded organelle;GO:0044427	GO:0005488//binding	GO:0006325//chromatin organization
CEACAM5	NM_004363	2.47648	0.160126	-3.95101	3.07e-11	1.03e-10	Promoter_Dmr;chr19:42210855-42211161;0.07;0.61;0.54;6.62E-95;GenBody_Dmr;chr19:42216953-42217139;0.92;0.18;-0.74;2.76E-35;GenBody_Dmr;chr19:42234103-42234168;0.92;0.55;-0.37;3.26E-32	2.47648	0.21861	-3.50186	3.34e-10	1.06e-09	Promoter_Dmr;chr19:42210855-42211161;0.07;0.59;0.52;1.02E-82;GenBody_Dmr;chr19:42216953-42217139;0.92;0.36;-0.56;2.52E-17	Down	K06499	GO:0005626//insoluble fraction;GO:0016021//integral to membrane;GO:0044459//plasma membrane part	-	GO:0007166//cell surface receptor linked signaling pathway;GO:0016337//cell-cell adhesion;GO:0048646//anatomical structure formation involved in morphogenesis;GO:0048870//cell motility
CEBPD	NM_005195	50.2475	7.57099	-2.7305	3.14e-52	3.35e-51	Promoter_Dmr;chr8:48651995-48652291;0.69;0.96;0.27;2.85E-36	50.2475	8.68237	-2.53289	1.78e-47	1.72e-46	Promoter_Dmr;chr8:48651995-48652291;0.69;0.96;0.27;1.31E-27	Down	K10050	GO:0043231//intracellular membrane-bounded organelle	GO:0003702//RNA polymerase II transcription factor activity;GO:0042802//identical protein binding;GO:0043565//sequence-specific DNA binding;GO:0046983//protein dimerization activity	GO:0006357//regulation of transcription from RNA polymerase II promoter;GO:0030154//cell differentiation
CECR7	NR_015352	0.01	0.916351	6.51783	0.000129629	0.000281135	Promoter_Dmr;chr22:17516964-17517930;0.68;0.27;-0.41;1.87E-292	0.01	0.793924	6.31093	0.000445996	0.000914104	Promoter_Dmr;chr22:17516964-17517125;0.93;0.4;-0.53;1.84E-171;Promoter_Dmr;chr22:17517447-17517545;0.86;0.03;-0.83;5.26E-54;Promoter_Dmr;chr22:17517873-17517930;0.46;0.01;-0.45;4.78E-103;5-UTR_dmr;chr22:17517447-17517545;0.86;0.03;-0.83;5.26E-54;5-UTR_dmr;chr22:17517873-17517930;0.46;0.01;-0.45;4.78E-103	Up	K01896	GO:0031980	GO:0016405//CoA-ligase activity;GO:0016878//acid-thiol ligase activity;GO:0032559;GO:0032561//guanyl ribonucleotide binding;GO:0043169//cation binding	GO:0006091//generation of precursor metabolites and energy;GO:0046459//short-chain fatty acid metabolic process
CELF2	NM_001083591	0.01	2.03445	7.66849	4.83e-30	3.23e-29	Promoter_Dmr;chr10:11207231-11207908;0.63;0.97;0.34;0;GenBody_Dmr;chr10:11207231-11207908;0.63;0.97;0.34;0;GenBody_Dmr;chr10:11222315-11222459;0.03;0.96;0.93;3.06E-96;GenBody_Dmr;chr10:11289372-11289389;0.23;0.95;0.72;3.77E-102;GenBody_Dmr;chr10:11314470-11314511;0.13;0.96;0.83;1.17E-262;GenBody_Dmr;chr10:11322197-11322568;0.65;0.97;0.32;2.16E-126;GenBody_Dmr;chr10:11330576-11330607;0.58;0.97;0.3…	0.01	1.23287	6.94587	2.22e-18	1.02e-17	Promoter_Dmr;chr10:11207232-11207908;0.63;0.97;0.34;0;GenBody_Dmr;chr10:11207232-11207908;0.63;0.97;0.34;0;GenBody_Dmr;chr10:11222315-11222459;0.03;0.97;0.94;2.98E-66;GenBody_Dmr;chr10:11289372-11289389;0.23;0.98;0.75;8.14E-98;GenBody_Dmr;chr10:11314470-11314511;0.13;0.96;0.83;3.60E-203;GenBody_Dmr;chr10:11322197-11322568;0.65;0.98;0.33;1.53E-104;GenBody_Dmr;chr10:11330576-11330607;0.58;0.98;0.4;…	Up	K13207	GO:0000267//cell fraction;GO:0043231//intracellular membrane-bounded organelle	GO:0003676//nucleic acid binding	GO:0000245//spliceosome assembly;GO:0044057
CELF2	NM_006561	0.01	2.03445	7.66849	4.83e-30	3.23e-29	Promoter_Dmr;chr10:11059485-11060742;0.81;0.01;-0.8;0;GenBody_Dmr;chr10:11059485-11060742;0.81;0.01;-0.8;0;GenBody_Dmr;chr10:11088125-11088267;0.04;0.97;0.93;0;GenBody_Dmr;chr10:11182894-11183016;0.21;0.98;0.77;2.41E-192	0.01	1.23287	6.94587	2.22e-18	1.02e-17	Promoter_Dmr;chr10:11059485-11060742;0.81;0.01;-0.8;0;GenBody_Dmr;chr10:11059485-11060742;0.81;0.01;-0.8;0;GenBody_Dmr;chr10:11088125-11088267;0.04;0.96;0.92;2.19E-258;GenBody_Dmr;chr10:11182894-11183016;0.21;0.96;0.75;1.07E-98	Up	K13207	GO:0000267//cell fraction;GO:0043231//intracellular membrane-bounded organelle	GO:0003676//nucleic acid binding	GO:0000245//spliceosome assembly;GO:0044057
CELSR1	NM_014246	14.9413	3.39121	-2.13944	8.17e-103	1.68e-101	GenBody_Dmr;chr22:46786671-46786786;0.94;0.52;-0.42;8.84E-23;GenBody_Dmr;chr22:46812657-46812804;0.97;0.48;-0.49;4.65E-14;GenBody_Dmr;chr22:46839897-46840087;0.45;0.96;0.51;1.11E-53;GenBody_Dmr;chr22:46861468-46861532;0.25;0.97;0.72;5.51E-228;GenBody_Dmr;chr22:46929593-46929828;0.06;0.57;0.51;1.08E-57;GenBody_Dmr;chr22:46931475-46932775;0.09;0.98;0.89;0	14.9413	3.04046	-2.29695	1.47e-110	3.12e-109	GenBody_Dmr;chr22:46786671-46786786;0.94;0.31;-0.63;1.28E-38;GenBody_Dmr;chr22:46812656-46812804;0.97;0.52;-0.45;4.71E-12;GenBody_Dmr;chr22:46861468-46861532;0.25;0.91;0.66;4.42E-170;GenBody_Dmr;chr22:46867930-46867984;0.97;0.59;-0.38;6.83E-33;GenBody_Dmr;chr22:46929575-46929828;0.05;0.6;0.55;3.86E-83;GenBody_Dmr;chr22:46931528-46932886;0.09;0.96;0.87;0	Down	K04600	GO:0016021//integral to membrane	GO:0004888//transmembrane signaling receptor activity;GO:0005515//protein binding;GO:0046872//metal ion binding	GO:0001738//morphogenesis of a polarized epithelium;GO:0007164//establishment of tissue polarity;GO:0007186//G-protein coupled receptor signaling pathway;GO:0007610//behavior;GO:0008105//asymmetric protein localization;GO:0014020;GO:0016337//cell-cell adhesion;GO:0042471//ear morphogenesis;GO:0050794//regulation of cellular process
CELSR2	NM_001408	28.943	1.53138	-4.24031	0	0	GenBody_Dmr;chr1:109816092-109816281;0.94;0.68;-0.26;3.73E-59	28.943	3.3227	-3.12279	5.57e-275	3.61e-273	GenBody_Dmr;chr1:109816092-109816333;0.95;0.74;-0.21;4.50E-79	Down	K04601	GO:0031224//intrinsic to membrane;GO:0044424//intracellular part	GO:0004888//transmembrane signaling receptor activity;GO:0046872//metal ion binding	GO:0006355//regulation of transcription, DNA-dependent;GO:0007186//G-protein coupled receptor signaling pathway;GO:0016337//cell-cell adhesion;GO:0023060;GO:0048232//male gamete generation;GO:0048812//neuron projection morphogenesis;GO:0060897
CERS2	NM_181746	213.696	70.7241	-1.59528	1.63e-214	7.97e-213	Promoter_Dmr;chr1:150947566-150947680;0.06;0.38;0.32;4.95E-108	213.696	68.0963	-1.64991	5.38e-222	2.61e-220	Promoter_Dmr;chr1:150947713-150947721;0.85;0.55;-0.3;4.16E-34	Down	K14010	GO:0005635//nuclear envelope;GO:0031090//organelle membrane;GO:0031224//intrinsic to membrane	GO:0001071//nucleic acid binding transcription factor activity;GO:0003677//DNA binding;GO:0016410//N-acyltransferase activity	GO:0006351//transcription, DNA-dependent;GO:0006672//ceramide metabolic process;GO:0010468//regulation of gene expression
CFD	NM_001928	2.47841	11.1392	2.16816	2.45e-09	7.4e-09	GenBody_Dmr;chr19:861014-861311;0.72;0.33;-0.39;2.67E-73	2.47841	12.7476	2.36274	2.03e-11	6.87e-11	GenBody_Dmr;chr19:861014-861227;0.65;0.12;-0.53;2.09E-121	Up	K01334	GO:0031091//platelet alpha granule;GO:0044421//extracellular region part	GO:0004175//endopeptidase activity	GO:0006956//complement activation;GO:0007166//cell surface receptor linked signaling pathway
CGNL1	NM_032866	1.41977	0.0531173	-4.74033	3.54e-14	1.37e-13	Promoter_Dmr;chr15:57668519-57669299;0.02;0.41;0.39;0;GenBody_Dmr;chr15:57668519-57669299;0.02;0.41;0.39;0	1.41977	0.190358	-2.89887	6.16e-10	1.92e-09	Promoter_Dmr;chr15:57668539-57668559;0.02;0.25;0.23;2.96E-26;Promoter_Dmr;chr15:57668765-57669299;0.01;0.35;0.34;4.94E-129;GenBody_Dmr;chr15:57668765-57669299;0.01;0.35;0.34;4.94E-129	Down	K06102	GO:0015629//actin cytoskeleton;GO:0043296//apical junction complex	GO:0017111//nucleoside-triphosphatase activity	-
CHAF1B	NM_005441	10.2939	24.5104	1.25161	3.71e-17	1.63e-16	GenBody_Dmr;chr21:37761348-37761367;0.96;0.12;-0.84;2.33E-131	10.2939	22.2702	1.11333	3.45e-13	1.27e-12	GenBody_Dmr;chr21:37761016-37761367;0.96;0.36;-0.6;1.44E-139	Up	K10751	GO:0031981//nuclear lumen;GO:0043234//protein complex;GO:0044444//cytoplasmic part	GO:0005515//protein binding	GO:0006259//DNA metabolic process;GO:0006334//nucleosome assembly;GO:0010468//regulation of gene expression;GO:0033554//cellular response to stress
CHCHD10	NM_213720	41.1429	90.0471	1.13003	1.87e-17	8.29e-17	Promoter_Dmr;chr22:24110806-24110878;0.62;0.37;-0.25;1.15E-21	41.1429	128.451	1.64251	3.16e-41	2.69e-40	Promoter_Dmr;chr22:24110805-24110871;0.51;0.28;-0.23;5.62E-18	Up	K11837;K06975	GO:0043231//intracellular membrane-bounded organelle	-	-
CHD5	NM_015557	1.06303	0.0596559	-4.15537	3.44e-13	1.27e-12	Promoter_Dmr;chr1:6239383-6240585;0.2;0.96;0.76;0;GenBody_Dmr;chr1:6170058-6170071;0.9;0.62;-0.28;7.74E-29;GenBody_Dmr;chr1:6187866-6187887;0.96;0.59;-0.37;2.58E-25;GenBody_Dmr;chr1:6239383-6240585;0.2;0.96;0.76;0	1.06303	0.01	-6.73203	1.66e-16	7.06e-16	Promoter_Dmr;chr1:6239383-6240589;0.21;0.86;0.65;0;GenBody_Dmr;chr1:6187866-6188196;0.98;0.75;-0.23;6.00E-60;GenBody_Dmr;chr1:6239383-6240589;0.21;0.86;0.65;0	Down	K14435	GO:0043231//intracellular membrane-bounded organelle;GO:0044427	GO:0003676//nucleic acid binding;GO:0032559;GO:0042623//ATPase activity, coupled;GO:0046914//transition metal ion binding	GO:0006325//chromatin organization;GO:0010468//regulation of gene expression
CHMP4A	NM_014169	49.1592	22.4084	-1.13342	1.5e-17	6.66e-17	Promoter_Dmr;chr14:24682805-24682904;0.34;0.03;-0.31;4.38E-73;GenBody_Dmr;chr14:24682096-24682198;0.33;0;-0.33;2.08E-120;5-UTR_dmr;chr14:24682805-24682904;0.34;0.03;-0.31;4.38E-73	49.1592	20.3632	-1.2715	1.75e-20	8.66e-20	Promoter_Dmr;chr14:24682805-24682904;0.34;0.01;-0.33;3.65E-52;GenBody_Dmr;chr14:24682096-24682198;0.33;0.01;-0.32;3.05E-81;5-UTR_dmr;chr14:24682805-24682904;0.34;0.01;-0.33;3.65E-52	Down	K12194	GO:0005770//late endosome;GO:0012506//vesicle membrane	GO:0005488//binding	GO:0006810//transport
CHMP6	NM_024591	12.1277	5.03854	-1.26722	3.35e-07	8.88e-07	Promoter_Dmr;chr17:78964952-78965052;0.39;0.72;0.33;4.19E-32;GenBody_Dmr;chr17:78966196-78966266;0.03;0.26;0.23;2.83E-37;GenBody_Dmr;chr17:78966405-78966449;0.35;0.93;0.58;1.24E-198	12.1277	5.8626	-1.04869	1.33e-05	3.13e-05	Promoter_Dmr;chr17:78964952-78965052;0.39;0.91;0.52;2.36E-66;GenBody_Dmr;chr17:78966274-78966344;0.61;0.34;-0.27;1.90E-13;GenBody_Dmr;chr17:78966405-78966449;0.35;0.93;0.58;1.47E-223	Down	K12195	GO:0005768//endosome;GO:0016020//membrane	GO:0005515//protein binding	-
CHPF	NM_024536	78.2194	22.8312	-1.77652	5.31e-111	1.18e-109	Promoter_Dmr;chr2:220408791-220408989;0.05;0.31;0.26;1.55E-184	78.2194	21.1572	-1.88638	1.08e-118	2.45e-117	Promoter_Dmr;chr2:220408791-220409032;0.05;0.35;0.3;1.89E-281;GenBody_Dmr;chr2:220406384-220406408;0.39;0.08;-0.31;5.46E-24	Down	K00747	GO:0000139//Golgi membrane;GO:0031224//intrinsic to membrane	GO:0008376//acetylgalactosaminyltransferase activity;GO:0015020//glucuronosyltransferase activity;GO:0043169//cation binding	-
CHRDL1	NM_001143983	0.01	10.8235	10.0799	7.84e-70	1.08e-68	Promoter_Dmr;chrX:110038990-110039595;0.61;0.01;-0.6;0;GenBody_Dmr;chrX:109929893-109930011;0.25;0.99;0.74;1.49E-45	0.01	11.4662	10.1632	1.85e-73	2.62e-72	Promoter_Dmr;chrX:110038990-110039595;0.61;0.01;-0.6;0;GenBody_Dmr;chrX:109929893-109930011;0.25;1;0.75;1.11E-36	Up	K04657	-	-	GO:0007178//transmembrane receptor protein serine/threonine kinase signaling pathway;GO:0007275//multicellular organismal development;GO:0045165//cell fate commitment;GO:0048731
CHRDL1	NM_145234	0.01	10.8235	10.0799	7.84e-70	1.08e-68	GenBody_Dmr;chrX:110038990-110039595;0.61;0.01;-0.6;0	0.01	11.4662	10.1632	1.85e-73	2.62e-72	GenBody_Dmr;chrX:110038990-110039595;0.61;0.01;-0.6;0	Up	K04657	-	-	GO:0007178//transmembrane receptor protein serine/threonine kinase signaling pathway;GO:0007275//multicellular organismal development;GO:0045165//cell fate commitment;GO:0048731
CHRNA7	NR_046324	0.01	0.896857	6.48681	1.64e-05	3.84e-05	Promoter_Dmr;chr15:32322200-32322576;0.33;0;-0.33;5.64E-167;Promoter_Dmr;chr15:32322696-32322985;0.86;0.01;-0.85;0;GenBody_Dmr;chr15:32322696-32322985;0.86;0.01;-0.85;0;GenBody_Dmr;chr15:32446268-32446583;0.29;0.93;0.64;1.15E-80	0.01	0.803525	6.32827	5.45e-05	0.000121835	Promoter_Dmr;chr15:32322200-32322576;0.33;0;-0.33;1.13E-188;Promoter_Dmr;chr15:32322696-32322985;0.86;0.01;-0.85;0;GenBody_Dmr;chr15:32322696-32322985;0.86;0.01;-0.85;0;GenBody_Dmr;chr15:32446268-32446583;0.29;0.97;0.68;1.71E-80	Up	K04809	GO:0005626//insoluble fraction;GO:0005887//integral to plasma membrane;GO:0009986//cell surface;GO:0030425//dendrite;GO:0030427//site of polarized growth;GO:0044297//cell body;GO:0044430//cytoskeletal part;GO:0045202//synapse	GO:0004888//transmembrane signaling receptor activity;GO:0005231//excitatory extracellular ligand-gated ion channel activity;GO:0016247//channel regulator activity;GO:0019900//kinase binding;GO:0042165//neurotransmitter binding;GO:0042802//identical protein binding	GO:0000165//MAPKKK cascade;GO:0001508//regulation of action potential;GO:0001818//negative regulation of cytokine production;GO:0001963//synaptic transmission, dopaminergic;GO:0001982;GO:0006875//cellular metal ion homeostasis;GO:0007612//learning;GO:0008283//cell proliferation;GO:0014070//response to organic cyclic compound;GO:0016192//vesicle-mediated transport;GO:0022602//ovulation cycle proce…
CHRNB1	NM_000747	1.74963	13.0099	2.89448	2.9e-28	1.85e-27	Promoter_Dmr;chr17:7348322-7348340;0.97;0.02;-0.95;8.45E-107;Promoter_Dmr;chr17:7348653-7348764;0.94;0;-0.94;2.41E-274;GenBody_Dmr;chr17:7348653-7348764;0.94;0;-0.94;2.41E-274;GenBody_Dmr;chr17:7359081-7359156;0.01;0.96;0.95;2.42E-288;GenBody_Dmr;chr17:7359674-7359779;0.61;0.99;0.38;1.45E-45	1.74963	14.2899	3.02987	4.9e-32	3.39e-31	Promoter_Dmr;chr17:7348322-7348340;0.97;0;-0.97;1.72E-212;Promoter_Dmr;chr17:7348653-7348764;0.94;0;-0.94;1.27E-292;GenBody_Dmr;chr17:7348653-7348764;0.94;0;-0.94;1.27E-292;GenBody_Dmr;chr17:7359081-7359156;0.01;0.97;0.96;1.07966189323104e-318;GenBody_Dmr;chr17:7359674-7359779;0.61;0.98;0.37;9.91E-54	Up	K04812	GO:0005887//integral to plasma membrane	GO:0004888//transmembrane signaling receptor activity;GO:0005231//excitatory extracellular ligand-gated ion channel activity;GO:0042165//neurotransmitter binding	GO:0003012//muscle system process;GO:0006811//ion transport;GO:0006873//cellular ion homeostasis;GO:0007268//synaptic transmission;GO:0016044//cellular membrane organization;GO:0030534//adult behavior;GO:0055002//striated muscle cell development
CHST11	NM_018413	0.57122	11.4598	4.32639	5.53e-80	8.86e-79	GenBody_Dmr;chr12:104851878-104852395;0.64;0;-0.64;0	0.57122	4.77545	3.06352	6.67e-26	3.92e-25	GenBody_Dmr;chr12:104851878-104852395;0.68;0.01;-0.67;0	Up	K01017	GO:0012505//endomembrane system;GO:0031224//intrinsic to membrane;GO:0043231//intracellular membrane-bounded organelle	GO:0034481//chondroitin sulfotransferase activity	GO:0002062//chondrocyte differentiation;GO:0006024//glycosaminoglycan biosynthetic process;GO:0006790//sulfur compound metabolic process;GO:0006915//apoptotic process;GO:0007179//transforming growth factor beta receptor signaling pathway;GO:0007411//axon guidance;GO:0008283//cell proliferation;GO:0030326//embryonic limb morphogenesis;GO:0033036;GO:0040007//growth;GO:0048562//embryonic organ morph…
CHST15	NM_001270765	15.9391	3.08051	-2.37133	2.33e-53	2.54e-52	Promoter_Dmr;chr10:125854142-125854261;0.57;0.94;0.37;1.47E-14;GenBody_Dmr;chr10:125847615-125847714;0.09;0.81;0.72;2.25E-73;GenBody_Dmr;chr10:125851403-125851417;0.23;0.98;0.75;5.06E-24	15.9391	1.63855	-3.28208	1.33e-73	1.88e-72	GenBody_Dmr;chr10:125847615-125847714;0.09;0.76;0.67;3.31E-59;GenBody_Dmr;chr10:125851210-125851347;0.89;0.24;-0.65;2.80E-10	Down	K08106	GO:0012505//endomembrane system;GO:0031224//intrinsic to membrane;GO:0043231//intracellular membrane-bounded organelle	GO:0008146//sulfotransferase activity;GO:0030554//adenyl nucleotide binding	GO:0019318//hexose metabolic process
CHST1	NM_003654	0.921225	0.01	-6.52548	0.000114922	0.00025131	Promoter_Dmr;chr11:45686093-45687444;0.15;0.97;0.82;0;GenBody_Dmr;chr11:45686093-45687444;0.15;0.97;0.82;0	0.921225	0.01	-6.52548	0.00013557	0.000292022	Promoter_Dmr;chr11:45686291-45687444;0.1;0.97;0.87;0;GenBody_Dmr;chr11:45686012-45686094;0.71;0.95;0.24;2.91E-17;GenBody_Dmr;chr11:45686291-45687444;0.1;0.97;0.87;0	Down	K01022	GO:0012505//endomembrane system;GO:0031224//intrinsic to membrane;GO:0043231//intracellular membrane-bounded organelle	GO:0008146//sulfotransferase activity	GO:0006790//sulfur compound metabolic process;GO:0006952//defense response;GO:0019318//hexose metabolic process
CHST2	NM_004267	0.01	2.6495	8.04958	2.73e-13	1.02e-12	Promoter_Dmr;chr3:142838038-142839946;0.91;0.09;-0.82;0;GenBody_Dmr;chr3:142838038-142839946;0.91;0.09;-0.82;0	0.01	2.77748	8.11763	8.16e-14	3.09e-13	Promoter_Dmr;chr3:142838038-142839946;0.91;0.08;-0.83;0;GenBody_Dmr;chr3:142838038-142839946;0.91;0.08;-0.83;0	Up	K04745	GO:0000139//Golgi membrane;GO:0031224//intrinsic to membrane	GO:0008146//sulfotransferase activity	GO:0006041//glucosamine metabolic process;GO:0006952//defense response;GO:0032501//multicellular organismal process
CHST3	NM_004273	0.222197	6.25085	4.81414	1.02e-56	1.17e-55	Promoter_Dmr;chr10:73723613-73724712;0.68;0.03;-0.65;0;GenBody_Dmr;chr10:73723613-73724712;0.68;0.03;-0.65;0;GenBody_Dmr;chr10:73725086-73725198;0.99;0;-0.99;9.67E-163	0.222197	11.9831	5.75302	5.73e-116	1.27e-114	Promoter_Dmr;chr10:73723681-73724712;0.67;0.06;-0.61;0;GenBody_Dmr;chr10:73723681-73724712;0.67;0.06;-0.61;0;GenBody_Dmr;chr10:73725086-73725198;0.99;0.02;-0.97;4.08E-129	Up	K01020	GO:0012505//endomembrane system;GO:0031224//intrinsic to membrane;GO:0043231//intracellular membrane-bounded organelle	GO:0034481//chondroitin sulfotransferase activity	GO:0006024//glycosaminoglycan biosynthetic process;GO:0031103//axon regeneration;GO:0044237//cellular metabolic process;GO:0048522
CHST6	NM_021615	0.225199	1.20008	2.41386	4.72e-07	1.24e-06	Promoter_Dmr;chr16:75529062-75529424;0.77;0.14;-0.63;1.65E-160;GenBody_Dmr;chr16:75525470-75525558;0.28;0.97;0.69;2.78E-53	0.225199	1.37167	2.60666	1.99e-08	5.69e-08	Promoter_Dmr;chr16:75529062-75529424;0.77;0.06;-0.71;8.38E-274;GenBody_Dmr;chr16:75525470-75525558;0.28;0.95;0.67;3.35E-62	Up	K09671	GO:0000139//Golgi membrane;GO:0031224//intrinsic to membrane	GO:0008146//sulfotransferase activity	GO:0006024//glycosaminoglycan biosynthetic process;GO:0006041//glucosamine metabolic process;GO:0006464//protein modification process
CHST7	NM_019886	0.914991	3.46368	1.92048	1.61e-05	3.77e-05	GenBody_Dmr;chrX:46433933-46434526;0.98;0.58;-0.4;1.20E-279	0.914991	3.03989	1.73219	0.000181538	0.000387173	GenBody_Dmr;chrX:46433917-46433937;0.97;0.66;-0.31;1.55E-20;GenBody_Dmr;chrX:46434059-46434526;0.98;0.37;-0.61;2.48E-289	Up	K04743	GO:0031224//intrinsic to membrane;GO:0043231//intracellular membrane-bounded organelle	GO:0034481//chondroitin sulfotransferase activity	GO:0006024//glycosaminoglycan biosynthetic process;GO:0006041//glucosamine metabolic process
CILP2	NM_153221	0.876976	4.57613	2.38352	1.53e-14	6.04e-14	Promoter_Dmr;chr19:19649164-19649390;0.67;0.46;-0.21;2.63E-36;GenBody_Dmr;chr19:19649164-19649390;0.67;0.46;-0.21;2.63E-36;GenBody_Dmr;chr19:19650658-19651041;0.96;0.73;-0.23;6.49E-74;GenBody_Dmr;chr19:19651354-19652003;0.86;0.02;-0.84;0	0.876976	2.76451	1.65641	3.06e-06	7.55e-06	Promoter_Dmr;chr19:19649163-19649265;0.71;0.47;-0.24;1.36E-18;Promoter_Dmr;chr19:19649295-19649327;0.7;0.92;0.22;4.86E-12;GenBody_Dmr;chr19:19649163-19649265;0.71;0.47;-0.24;1.36E-18;GenBody_Dmr;chr19:19649295-19649327;0.7;0.92;0.22;4.86E-12;GenBody_Dmr;chr19:19651354-19652003;0.86;0.06;-0.8;0	Up	K06236;K12567;K13908;K03544	GO:0031012//extracellular matrix	GO:0005488//binding;GO:0008238//exopeptidase activity;GO:0016462//pyrophosphatase activity;GO:0016791//phosphatase activity	-
CKB	NM_001823	18.8259	96.9487	2.3645	8.56e-95	1.64e-93	Promoter_Dmr;chr14:103989472-103989734;0.93;0.44;-0.49;0;GenBody_Dmr;chr14:103988279-103989057;0.64;0.14;-0.5;0	18.8259	93.7684	2.31639	9.33e-89	1.61e-87	Promoter_Dmr;chr14:103988650-103989139;0.91;0.31;-0.6;0;Promoter_Dmr;chr14:103989472-103989766;0.93;0.45;-0.48;0;GenBody_Dmr;chr14:103988650-103989139;0.91;0.31;-0.6;0	Up	K00933	GO:0016020//membrane;GO:0043231//intracellular membrane-bounded organelle;GO:0044444//cytoplasmic part	GO:0016301//kinase activity;GO:0032559	GO:0006599;GO:0006796//phosphate-containing compound metabolic process;GO:0007417//central nervous system development;GO:0030320//cellular monovalent inorganic anion homeostasis
CLCF1	NM_001166212	2.2924	9.40097	2.03595	3.09e-11	1.04e-10	GenBody_Dmr;chr11:67139462-67139990;0.57;0.02;-0.55;0	2.2924	24.7523	3.43263	7e-47	6.71e-46	GenBody_Dmr;chr11:67139462-67139990;0.56;0.05;-0.51;7.96927886741931e-321	Up	K05421	GO:0044421//extracellular region part	GO:0005102//receptor binding	GO:0006915//apoptotic process;GO:0007166//cell surface receptor linked signaling pathway;GO:0030098//lymphocyte differentiation;GO:0042503//tyrosine phosphorylation of Stat3 protein
CLDN1	NM_021101	2.52651	28.4999	3.49574	9.27e-101	1.87e-99	Promoter_Dmr;chr3:190039828-190040111;0.82;0.01;-0.81;0;GenBody_Dmr;chr3:190039828-190040111;0.82;0.01;-0.81;0	2.52651	8.43535	1.7393	1.49e-14	5.85e-14	Promoter_Dmr;chr3:190039828-190040111;0.82;0;-0.82;0;GenBody_Dmr;chr3:190039828-190040111;0.82;0;-0.82;0	Up	K06087	GO:0016021//integral to membrane;GO:0043296//apical junction complex	GO:0003824//catalytic activity;GO:0019904//protein domain specific binding	GO:0008366//axon ensheathment;GO:0016337//cell-cell adhesion;GO:0051704
CLDN3	NM_001306	113.522	0.14579	-9.60487	5.6e-232	2.97e-230	GenBody_Dmr;chr7:73182906-73184674;0.18;0.87;0.69;0	113.522	0.01	-13.4707	1.32e-230	6.68e-229	GenBody_Dmr;chr7:73182907-73184673;0.16;0.77;0.61;0	Down	K06087	GO:0016021//integral to membrane;GO:0043296//apical junction complex	GO:0004872//receptor activity;GO:0005515//protein binding	GO:0006950//response to stress;GO:0016337//cell-cell adhesion
CLDN4	NM_001305	72.8631	0.312273	-7.86624	4.37e-204	1.98e-202	GenBody_Dmr;chr7:73245732-73246039;0;0.95;0.95;0	72.8631	1.17239	-5.95766	5.1e-187	1.96e-185	GenBody_Dmr;chr7:73245732-73246039;0;0.98;0.98;0	Down	K06087	GO:0016021//integral to membrane;GO:0016323//basolateral plasma membrane;GO:0043296//apical junction complex	GO:0004872//receptor activity;GO:0005515//protein binding	GO:0016337//cell-cell adhesion;GO:0022414//reproductive process;GO:0048511//rhythmic process;GO:0048545//response to steroid hormone stimulus
CLDN7	NM_001185022	48.047	0.284108	-7.40186	1.2e-146	3.58e-145	Promoter_Dmr;chr17:7165557-7166719;0;0.98;0.98;0;GenBody_Dmr;chr17:7164408-7165132;0.01;0.98;0.97;0	48.047	0.0969683	-8.95272	4.18e-148	1.19e-146	Promoter_Dmr;chr17:7165557-7166719;0;0.96;0.96;0;GenBody_Dmr;chr17:7164408-7165132;0.01;0.97;0.96;0	Down	K06087	GO:0031224//intrinsic to membrane;GO:0043296//apical junction complex	GO:0005515//protein binding	GO:0016337//cell-cell adhesion
CLDN7	NM_001307	48.047	0.284108	-7.40186	1.2e-146	3.58e-145	5-UTR_dmr;chr17:7165557-7166719;0;0.98;0.98;0	48.047	0.0969683	-8.95272	4.18e-148	1.19e-146	5-UTR_dmr;chr17:7165557-7166719;0;0.96;0.96;0	Down	K06087	GO:0031224//intrinsic to membrane;GO:0043296//apical junction complex	GO:0005515//protein binding	GO:0016337//cell-cell adhesion
CLGN	NM_004362	0.0685331	9.78425	7.15752	6.11e-42	5.38e-41	GenBody_Dmr;chr4:141346971-141347074;0.88;0.18;-0.7;1.54E-48	0.0685331	6.67888	6.60666	3.03e-28	1.9e-27	GenBody_Dmr;chr4:141346971-141347074;0.88;0.05;-0.83;5.73E-62	Up	K09551	GO:0012505//endomembrane system;GO:0031090//organelle membrane;GO:0031224//intrinsic to membrane;GO:0043231//intracellular membrane-bounded organelle	GO:0005515//protein binding;GO:0046872//metal ion binding	GO:0035036//sperm-egg recognition;GO:0044267//cellular protein metabolic process;GO:0048232//male gamete generation;GO:0048869;GO:0065003
CLIC2	NM_001289	0.01	5.19137	9.01997	1.45e-22	7.86e-22	GenBody_Dmr;chrX:154522015-154522181;0.27;0.96;0.69;4.19E-45	0.01	6.77188	9.40341	4.97e-29	3.19e-28	GenBody_Dmr;chrX:154522015-154522181;0.27;0.99;0.72;1.18E-58	Up	K05022	GO:0034702//ion channel complex;GO:0043231//intracellular membrane-bounded organelle	GO:0005254//chloride channel activity;GO:0015036//disulfide oxidoreductase activity	GO:0015698//inorganic anion transport;GO:0019725//cellular homeostasis;GO:0023060
CLIC4	NM_013943	54.33	643.656	3.56647	0	0	GenBody_Dmr;chr1:25074291-25074431;0.87;0;-0.87;3.51E-54	54.33	436.63	3.00659	0	0	GenBody_Dmr;chr1:25074291-25074431;0.87;0;-0.87;2.12E-40	Up	K05024	GO:0000267//cell fraction;GO:0005815//microtubule organizing center;GO:0012506//vesicle membrane;GO:0030054//cell junction;GO:0034399//nuclear periphery;GO:0034702//ion channel complex;GO:0042995//cell projection	GO:0005254//chloride channel activity;GO:0005515//protein binding	GO:0009913//epidermal cell differentiation;GO:0015698//inorganic anion transport;GO:0016477//cell migration;GO:0033043;GO:0034220//ion transmembrane transport;GO:0043269//regulation of ion transport;GO:0051592//response to calcium ion;GO:0061245
CLIP2	NM_032421	1.04518	5.63019	2.42943	2.64e-23	1.46e-22	GenBody_Dmr;chr7:73721436-73721625;0.8;0.15;-0.65;9.29E-45;GenBody_Dmr;chr7:73726973-73727109;0.37;0.02;-0.35;9.75E-36	1.04518	4.7746	2.19162	1.13e-17	5.04e-17	GenBody_Dmr;chr7:73721436-73721625;0.8;0.21;-0.59;1.15E-30;GenBody_Dmr;chr7:73726973-73727109;0.37;0.1;-0.27;3.30E-25	Up	K10422	GO:0005874//microtubule;GO:0030141//secretory granule;GO:0043005//neuron projection	GO:0008017//microtubule binding	GO:0007019//microtubule depolymerization
CLIP3	NM_015526	0.669663	17.6494	4.72004	2.73e-78	4.26e-77	Promoter_Dmr;chr19:36523056-36523538;0.98;0.11;-0.87;0;Promoter_Dmr;chr19:36523856-36523945;0.98;0.02;-0.96;7.32E-223;GenBody_Dmr;chr19:36523056-36523538;0.98;0.11;-0.87;0	0.669663	32.9708	5.62161	7.77e-157	2.39e-155	Promoter_Dmr;chr19:36523056-36523538;0.98;0.16;-0.82;0;Promoter_Dmr;chr19:36523856-36524067;0.98;0.34;-0.64;4.56E-159;GenBody_Dmr;chr19:36523056-36523538;0.98;0.16;-0.82;0	Up	K10423	GO:0044431//Golgi apparatus part	-	-
CLIP4	NM_024692	0.452408	20.9465	5.53294	2.92e-123	7.19e-122	Promoter_Dmr;chr2:29338053-29338820;0.98;0;-0.98;0;GenBody_Dmr;chr2:29338053-29338820;0.98;0;-0.98;0	0.452408	19.6106	5.43786	7.93e-114	1.72e-112	Promoter_Dmr;chr2:29338053-29338820;0.98;0;-0.98;0;GenBody_Dmr;chr2:29338053-29338820;0.98;0;-0.98;0	Up	K10423	-	-	-
CLMP	NM_024769	0.146549	23.5377	7.32744	1.57e-93	2.96e-92	GenBody_Dmr;chr11:122989894-122990043;0.96;0.05;-0.91;2.80E-32;GenBody_Dmr;chr11:123056240-123056380;0.93;0.06;-0.87;1.21E-127	0.146549	8.40552	5.84188	7.01e-32	4.83e-31	GenBody_Dmr;chr11:122989894-122990043;0.96;0;-0.96;1.11E-20;GenBody_Dmr;chr11:123030009-123030042;0.97;0.68;-0.29;1.84E-09	Up	K06789	GO:0005626//insoluble fraction;GO:0030054//cell junction	-	-
CLSTN2	NM_022131	5.63729	0.01	-9.13886	9.68e-44	8.81e-43	Promoter_Dmr;chr3:139653864-139654289;0.01;0.94;0.93;0;GenBody_Dmr;chr3:139653864-139654289;0.01;0.94;0.93;0;GenBody_Dmr;chr3:139654891-139655019;0.01;0.96;0.95;0;GenBody_Dmr;chr3:140167433-140167465;0.96;0.12;-0.84;5.63E-152;GenBody_Dmr;chr3:140252273-140252379;0.93;0.63;-0.3;2.06E-21	5.63729	0.01	-9.13886	5.24e-43	4.65e-42	Promoter_Dmr;chr3:139653864-139654575;0.01;0.95;0.94;0;GenBody_Dmr;chr3:139653864-139654575;0.01;0.95;0.94;0;GenBody_Dmr;chr3:139654891-139655064;0.01;0.9;0.89;0;GenBody_Dmr;chr3:139873432-139873556;0.95;0.45;-0.5;9.51E-20;GenBody_Dmr;chr3:140167433-140167465;0.96;0.25;-0.71;1.99E-118;GenBody_Dmr;chr3:140252273-140252379;0.93;0.53;-0.4;5.30E-30	Down	K04601;K04600	GO:0012505//endomembrane system;GO:0031090//organelle membrane;GO:0031224//intrinsic to membrane;GO:0043231//intracellular membrane-bounded organelle	GO:0046872//metal ion binding	GO:0007267//cell-cell signaling;GO:0016337//cell-cell adhesion
CMBL	NM_138809	17.8152	0.14244	-6.96661	2.34e-107	5.05e-106	Promoter_Dmr;chr5:10307726-10307879;0.01;0.98;0.97;0;5-UTR_dmr;chr5:10307726-10307879;0.01;0.98;0.97;0	17.8152	0.145848	-6.9325	1.84e-105	3.73e-104	Promoter_Dmr;chr5:10307726-10307879;0.01;0.98;0.97;0;5-UTR_dmr;chr5:10307726-10307879;0.01;0.98;0.97;0	Down	K01061	GO:0044444//cytoplasmic part	GO:0003824//catalytic activity;GO:0005488//binding	-
CMTM3	NR_037619	0.826137	24.8175	4.90884	4.86e-76	7.28e-75	GenBody_Dmr;chr16:66638948-66639680;0.88;0;-0.88;0	0.826137	32.7076	5.3071	5.92e-103	1.17e-101	GenBody_Dmr;chr16:66638959-66639680;0.91;0.01;-0.9;0	Up	-	GO:0031224//intrinsic to membrane;GO:0044421//extracellular region part	GO:0005102//receptor binding	GO:0042221//response to chemical stimulus
CMTM7	NM_181472	0.283143	44.2131	7.2868	7.31e-91	1.34e-89	Promoter_Dmr;chr3:32433247-32433922;0.74;0;-0.74;0;GenBody_Dmr;chr3:32433247-32433922;0.74;0;-0.74;0;GenBody_Dmr;chr3:32440201-32440246;0.61;0.98;0.37;1.68E-35;GenBody_Dmr;chr3:32442819-32443378;0.96;0;-0.96;0	0.283143	17.5335	5.95244	1.49e-34	1.09e-33	Promoter_Dmr;chr3:32433247-32433922;0.74;0;-0.74;0;GenBody_Dmr;chr3:32433247-32433922;0.74;0;-0.74;0;GenBody_Dmr;chr3:32440201-32440246;0.61;0.97;0.36;7.73E-40;GenBody_Dmr;chr3:32442819-32443378;0.96;0.01;-0.95;0	Up	-	GO:0031224//intrinsic to membrane;GO:0044421//extracellular region part	GO:0005102//receptor binding	GO:0042221//response to chemical stimulus
CMYA5	NM_153610	1.0508	0.0297656	-5.14169	4.25e-19	2e-18	Promoter_Dmr;chr5:78985432-78985859;0.01;0.98;0.97;0;GenBody_Dmr;chr5:79011212-79011268;0.91;0.63;-0.28;2.73E-09	1.0508	0.01	-6.71534	1.44e-21	7.42e-21	Promoter_Dmr;chr5:78985432-78985859;0.01;0.98;0.97;0	Down	K14721	GO:0044444//cytoplasmic part	GO:0005515//protein binding	-
CNIH2	NR_073079	10.5287	0.274699	-5.26034	7.57e-21	3.83e-20	Promoter_Dmr;chr11:66045530-66046168;0.1;0.89;0.79;0;GenBody_Dmr;chr11:66045530-66046168;0.1;0.89;0.79;0	10.5287	0.281271	-5.22623	1.83e-20	9.09e-20	Promoter_Dmr;chr11:66045530-66046168;0.1;0.46;0.36;0;GenBody_Dmr;chr11:66045530-66046168;0.1;0.46;0.36;0	Down	-	GO:0031090//organelle membrane;GO:0031224//intrinsic to membrane;GO:0043231//intracellular membrane-bounded organelle	-	GO:0023033;GO:0051234//establishment of localization
CNKSR1	NR_023345	7.40778	0.599537	-3.62712	2.94e-21	1.51e-20	Promoter_Dmr;chr1:26503858-26503934;0.01;0.98;0.97;0	7.40778	0.230205	-5.00805	1.43e-25	8.31e-25	Promoter_Dmr;chr1:26503858-26503934;0.01;0.98;0.97;0	Down	-	GO:0030054//cell junction;GO:0044444//cytoplasmic part	GO:0005515//protein binding	GO:0007167//enzyme linked receptor protein signaling pathway;GO:0007265//Ras protein signal transduction
CNKSR2	NM_014927	0.01	0.499614	5.64274	3.27e-05	7.48e-05	Promoter_Dmr;chrX:21391941-21393336;0.89;0.01;-0.88;0;GenBody_Dmr;chrX:21391941-21393336;0.89;0.01;-0.88;0;GenBody_Dmr;chrX:21406119-21406175;0.01;0.97;0.96;1.00E-106	0.01	0.545672	5.76996	1.34e-05	3.17e-05	Promoter_Dmr;chrX:21391892-21393336;0.88;0.01;-0.87;0;GenBody_Dmr;chrX:21391892-21393336;0.88;0.01;-0.87;0;GenBody_Dmr;chrX:21406119-21406175;0.01;0.95;0.94;4.24E-91	Up	K00901	GO:0016020//membrane;GO:0043231//intracellular membrane-bounded organelle	GO:0016772//transferase activity, transferring phosphorus-containing groups;GO:0019900//kinase binding	GO:0006796//phosphate-containing compound metabolic process;GO:0007165//signal transduction;GO:0023014
CNN1	NM_001299	0.01	8.29173	9.69553	2.29e-21	1.18e-20	GenBody_Dmr;chr19:11650751-11650848;0.66;0.92;0.26;1.97E-21	0.01	15.6267	10.6098	2.24e-39	1.84e-38	Promoter_Dmr;chr19:11649671-11649711;0.83;0.5;-0.33;4.66E-18;GenBody_Dmr;chr19:11650751-11650848;0.66;0.91;0.25;1.47E-21;5-UTR_dmr;chr19:11649671-11649711;0.83;0.5;-0.33;4.66E-18	Up	K06084	GO:0043232	GO:0008092//cytoskeletal protein binding	GO:0006937//regulation of muscle contraction;GO:0030036//actin cytoskeleton organization
CNN3	NM_001839	0.01	162.065	13.9843	0	0	Promoter_Dmr;chr1:95391875-95393139;0.85;0;-0.85;0;GenBody_Dmr;chr1:95391272-95391286;0.97;0;-0.97;0;GenBody_Dmr;chr1:95391875-95393139;0.85;0;-0.85;0	0.01	250.33	14.6115	0	0	Promoter_Dmr;chr1:95391875-95393139;0.85;0;-0.85;0;GenBody_Dmr;chr1:95391272-95391286;0.97;0.01;-0.96;3.90311860214585e-321;GenBody_Dmr;chr1:95391875-95393139;0.85;0;-0.85;0	Up	K06084	GO:0015629//actin cytoskeleton;GO:0015630//microtubule cytoskeleton;GO:0030425//dendrite;GO:0044297//cell body;GO:0044430//cytoskeletal part	GO:0015631//tubulin binding	GO:0006936//muscle contraction;GO:0030036//actin cytoskeleton organization;GO:0043462//regulation of ATPase activity
CNRIP1	NM_015463	0.01	1.69795	7.40765	4.14e-06	1.02e-05	Promoter_Dmr;chr2:68546997-68547163;0.67;0.01;-0.66;1.84E-231;GenBody_Dmr;chr2:68546277-68546693;0.87;0.04;-0.83;0;5-UTR_dmr;chr2:68546997-68547163;0.67;0.01;-0.66;1.84E-231	0.01	2.22151	7.7954	9.95e-08	2.72e-07	Promoter_Dmr;chr2:68546997-68547163;0.64;0.01;-0.63;6.06E-251;GenBody_Dmr;chr2:68546239-68546693;0.9;0.11;-0.79;0;5-UTR_dmr;chr2:68546997-68547163;0.64;0.01;-0.63;6.06E-251	Up	-	-	GO:0005488//binding	-
CNTD2	NM_024877	2.13332	0.01	-7.73695	8.71e-07	2.25e-06	Promoter_Dmr;chr19:40732082-40733110;0.54;0.96;0.42;0;GenBody_Dmr;chr19:40732082-40733110;0.54;0.96;0.42;0	2.13332	0.01	-7.73695	1.12e-06	2.84e-06	Promoter_Dmr;chr19:40732082-40733016;0.54;0.97;0.43;0;GenBody_Dmr;chr19:40732082-40733016;0.54;0.97;0.43;0	Down	K06627;K10861	-	-	-
CNTLN	NM_017738	0.17549	4.1061	4.54831	3.6e-29	2.35e-28	Promoter_Dmr;chr9:17134861-17135740;0.57;0;-0.57;0;GenBody_Dmr;chr9:17134861-17135740;0.57;0;-0.57;0;GenBody_Dmr;chr9:17178445-17178690;0.38;0.97;0.59;4.21E-125;GenBody_Dmr;chr9:17192339-17192392;0.11;0.97;0.86;1.23E-121;GenBody_Dmr;chr9:17203790-17203845;0.17;0.98;0.81;3.58E-275;GenBody_Dmr;chr9:17295101-17295202;0.68;0.93;0.25;5.30E-77;GenBody_Dmr;chr9:17353966-17354320;0.61;0.97;0.36;8.21E-77;…	0.17549	4.06182	4.53266	1.3e-28	8.27e-28	Promoter_Dmr;chr9:17134861-17135740;0.57;0.01;-0.56;0;GenBody_Dmr;chr9:17134861-17135740;0.57;0.01;-0.56;0;GenBody_Dmr;chr9:17178445-17178690;0.38;0.97;0.59;3.69E-177;GenBody_Dmr;chr9:17192339-17192392;0.11;0.97;0.86;4.46E-108;GenBody_Dmr;chr9:17203790-17203845;0.17;0.99;0.82;2.26776131441132e-321;GenBody_Dmr;chr9:17295101-17295202;0.68;0.93;0.25;1.59E-98;GenBody_Dmr;chr9:17353966-17354325;0.63;0…	Up	K10352;K11447;K04613;K00939;K10388	GO:0005813//centrosome	GO:0004673//protein histidine kinase activity	GO:0023060
CNTNAP1	NM_003632	0.212552	7.90242	5.21641	1.55e-58	1.83e-57	GenBody_Dmr;chr17:40834880-40835098;0.97;0.01;-0.96;0	0.212552	7.1205	5.06609	8.94e-52	9.27e-51	GenBody_Dmr;chr17:40834880-40835098;0.97;0.01;-0.96;0	Up	K07379	GO:0005887//integral to plasma membrane;GO:0033267//axon part	GO:0004871//signal transducer activity;GO:0019904//protein domain specific binding;GO:0030674//protein binding, bridging	GO:0008366//axon ensheathment
COASY	NM_025233	13.7407	29.7297	1.11345	4.97e-19	2.33e-18	Promoter_Dmr;chr17:40713991-40714166;0.47;0.01;-0.46;1.63E-77;Promoter_Dmr;chr17:40714504-40714727;0.28;0.01;-0.27;5.99E-149;GenBody_Dmr;chr17:40713991-40714166;0.47;0.01;-0.46;1.63E-77;5-UTR_dmr;chr17:40714504-40714727;0.28;0.01;-0.27;5.99E-149;5-UTR_dmr;chr17:40715043-40715178;0.48;0.02;-0.46;1.13E-44	13.7407	28.2831	1.04149	2.59e-16	1.09e-15	Promoter_Dmr;chr17:40713991-40714166;0.47;0.01;-0.46;1.20E-51;Promoter_Dmr;chr17:40714504-40714727;0.28;0.01;-0.27;1.09E-161;GenBody_Dmr;chr17:40713991-40714166;0.47;0.01;-0.46;1.20E-51;5-UTR_dmr;chr17:40714504-40714727;0.28;0.01;-0.27;1.09E-161;5-UTR_dmr;chr17:40715043-40715178;0.48;0.01;-0.47;3.93E-41	Up	K02318	GO:0044424//intracellular part	GO:0016301//kinase activity;GO:0032559;GO:0070566//adenylyltransferase activity	GO:0009108//coenzyme biosynthetic process
COBL	NM_015198	6.51376	1.1545	-2.49623	1.74e-26	1.06e-25	Promoter_Dmr;chr7:51384884-51384999;0.27;0.51;0.24;7.79E-10;GenBody_Dmr;chr7:51370983-51371149;0.96;0.49;-0.47;4.36E-64;GenBody_Dmr;chr7:51383913-51384049;0.01;0.45;0.44;5.59E-122	6.51376	1.18212	-2.46212	1e-25	5.84e-25	Promoter_Dmr;chr7:51383941-51384112;0.01;0.23;0.22;3.72E-43;Promoter_Dmr;chr7:51384869-51384956;0.03;0.26;0.23;6.89E-29;GenBody_Dmr;chr7:51370983-51371149;0.96;0.63;-0.33;1.08E-40;GenBody_Dmr;chr7:51383579-51383587;0.01;0.25;0.24;5.17E-11;GenBody_Dmr;chr7:51383941-51384112;0.01;0.23;0.22;3.72E-43	Down	-	-	-	GO:0014020
COCH	NM_004086	1.47948	43.0041	4.86131	2.16e-159	7.16e-158	Promoter_Dmr;chr14:31344042-31344258;0.96;0.01;-0.95;0;GenBody_Dmr;chr14:31344042-31344258;0.96;0.01;-0.95;0	1.47948	33.0418	4.48113	2.75e-116	6.12e-115	Promoter_Dmr;chr14:31343764-31344258;0.72;0.02;-0.7;0;5-UTR_dmr;chr14:31343764-31344258;0.72;0.02;-0.7;0	Up	K06238	GO:0031012//extracellular matrix	-	GO:0050954//sensory perception of mechanical stimulus
COL12A1	NM_080645	1.28884	19.3828	3.91063	2.71e-249	1.59e-247	GenBody_Dmr;chr6:75914706-75914827;0.43;0.02;-0.41;4.0750534468986e-320	1.28884	14.1032	3.45188	5.05e-163	1.61e-161	GenBody_Dmr;chr6:75914706-75914827;0.43;0.01;-0.42;0	Up	K08132	GO:0005593;GO:0031012//extracellular matrix	GO:0005201//extracellular matrix structural constituent	GO:0030198//extracellular matrix organization;GO:0048731
COL13A1	NM_080805	0.0615666	8.78966	7.15752	6.11e-42	5.38e-41	Promoter_Dmr;chr10:71561886-71562858;0.93;0.01;-0.92;0;GenBody_Dmr;chr10:71561886-71562858;0.93;0.01;-0.92;0;GenBody_Dmr;chr10:71626580-71626647;0.95;0.48;-0.47;1.12E-52	0.0615666	5.68746	6.52949	9.55e-27	5.73e-26	Promoter_Dmr;chr10:71561886-71562858;0.93;0.01;-0.92;0;GenBody_Dmr;chr10:71561886-71562858;0.93;0.01;-0.92;0;GenBody_Dmr;chr10:71626580-71626647;0.95;0.48;-0.47;6.61E-53	Up	K06237	-	GO:0005488//binding;GO:0005539//glycosaminoglycan binding	GO:0007155//cell adhesion;GO:0009987//cellular process;GO:0031589//cell-substrate adhesion;GO:0032502//developmental process
COL18A1	NM_030582	24.497	1.91827	-3.67473	3.42e-154	1.08e-152	Promoter_Dmr;chr21:46874773-46875736;0.47;0.89;0.42;1.04E-128;GenBody_Dmr;chr21:46874773-46875736;0.47;0.89;0.42;1.04E-128;GenBody_Dmr;chr21:46887050-46887303;0.92;0.27;-0.65;2.16E-258;GenBody_Dmr;chr21:46933374-46933553;0.01;0.95;0.94;0	24.497	1.76441	-3.79535	9.25e-156	2.82e-154	Promoter_Dmr;chr21:46874773-46875736;0.47;0.92;0.45;2.31E-137;GenBody_Dmr;chr21:46874773-46875736;0.47;0.92;0.45;2.31E-137;GenBody_Dmr;chr21:46887050-46887303;0.92;0.37;-0.55;8.57E-190;GenBody_Dmr;chr21:46891504-46891624;0.93;0.11;-0.82;1.08E-61;GenBody_Dmr;chr21:46933374-46933553;0.01;0.95;0.94;0	Down	K06823	GO:0005578//proteinaceous extracellular matrix	GO:0005488//binding	GO:0008283//cell proliferation;GO:0009653//anatomical structure morphogenesis;GO:0009987//cellular process;GO:0050953//sensory perception of light stimulus
COL18A1	NM_130445	24.497	1.91827	-3.67473	3.42e-154	1.08e-152	Promoter_Dmr;chr21:46824626-46824642;0.23;0.02;-0.21;3.21E-12;Promoter_Dmr;chr21:46824711-46824733;0.24;0.53;0.29;1.27E-29;GenBody_Dmr;chr21:46825692-46826028;0.01;0.31;0.3;0;GenBody_Dmr;chr21:46826136-46826184;0.45;0.13;-0.32;3.18E-57;GenBody_Dmr;chr21:46847401-46848191;0.94;0.21;-0.73;0;GenBody_Dmr;chr21:46850525-46850876;0.91;0.37;-0.54;0;GenBody_Dmr;chr21:46859959-46859974;0.74;0.22;-0.52;1.9…	24.497	1.76441	-3.79535	9.25e-156	2.82e-154	Promoter_Dmr;chr21:46824336-46824640;0.48;0.27;-0.21;1.95E-09;Promoter_Dmr;chr21:46824711-46824791;0.15;0.43;0.28;6.50E-81;GenBody_Dmr;chr21:46826137-46826184;0.46;0.21;-0.25;4.09E-29;GenBody_Dmr;chr21:46847401-46848162;0.94;0.19;-0.75;0;GenBody_Dmr;chr21:46850525-46850876;0.91;0.3;-0.61;0	Down	K06823	GO:0005578//proteinaceous extracellular matrix	GO:0005488//binding	GO:0008283//cell proliferation;GO:0009653//anatomical structure morphogenesis;GO:0009987//cellular process;GO:0050953//sensory perception of light stimulus
COL4A1	NM_001845	0.01	12.7925	10.3211	3.68e-131	9.59e-130	Promoter_Dmr;chr13:110958946-110959754;0.85;0;-0.85;0	0.01	6.36902	9.31493	3.04e-65	3.88e-64	Promoter_Dmr;chr13:110958946-110959754;0.85;0.01;-0.84;0	Up	K06237	-	-	-
COL4A2	NM_001846	0.0928217	18.0372	7.6023	5.28e-170	1.87e-168	Promoter_Dmr;chr13:110960101-110960358;0.82;0.01;-0.81;0;GenBody_Dmr;chr13:110958946-110959754;0.85;0;-0.85;0;GenBody_Dmr;chr13:110960101-110960358;0.82;0.01;-0.81;0;GenBody_Dmr;chr13:110999031-110999338;0.98;0.39;-0.59;7.07E-49	0.0928217	10.9305	6.87968	1.16e-100	2.26e-99	Promoter_Dmr;chr13:110960101-110960358;0.82;0.01;-0.81;0;GenBody_Dmr;chr13:110958946-110959754;0.85;0.01;-0.84;0;GenBody_Dmr;chr13:110960101-110960358;0.82;0.01;-0.81;0;GenBody_Dmr;chr13:110999031-110999061;0.95;0.19;-0.76;1.26E-21	Up	K06237	GO:0044421//extracellular region part	-	-
COL5A1	NM_001278074	5.32816	0.01	-9.05749	5.31e-71	7.44e-70	Promoter_Dmr;chr9:137533070-137533108;0.7;0.97;0.27;1.00E-57;Promoter_Dmr;chr9:137533414-137534151;0.01;0.98;0.97;0;GenBody_Dmr;chr9:137626053-137626371;0.31;0.82;0.51;2.40E-45;GenBody_Dmr;chr9:137673888-137674086;0.68;0.9;0.22;6.51E-36;5-UTR_dmr;chr9:137533414-137534151;0.01;0.98;0.97;0	5.32816	0.0466284	-6.83628	5.67e-66	7.28e-65	Promoter_Dmr;chr9:137533070-137533108;0.7;0.96;0.26;5.40E-56;Promoter_Dmr;chr9:137533414-137534151;0.01;0.98;0.97;0;GenBody_Dmr;chr9:137626053-137626371;0.31;0.73;0.42;7.40E-22;GenBody_Dmr;chr9:137673888-137674017;0.64;0.91;0.27;3.21E-37;5-UTR_dmr;chr9:137533414-137534151;0.01;0.98;0.97;0	Down	K06236	GO:0005583//fibrillar collagen	GO:0001948//glycoprotein binding;GO:0005198//structural molecule activity;GO:0005539//glycosaminoglycan binding;GO:0019838//growth factor binding	GO:0008544//epidermis development;GO:0009059//macromolecule biosynthetic process;GO:0009887//organ morphogenesis;GO:0030198//extracellular matrix organization;GO:0044319//wound healing, spreading of cells
COL6A1	NM_001848	0.821623	14.391	4.13055	8.52e-72	1.22e-70	Promoter_Dmr;chr21:47401841-47402405;0.91;0.03;-0.88;0;GenBody_Dmr;chr21:47401841-47402405;0.91;0.03;-0.88;0;GenBody_Dmr;chr21:47403282-47403558;0.94;0.42;-0.52;7.73E-78;GenBody_Dmr;chr21:47409113-47409540;0.31;0.96;0.65;2.87E-85;GenBody_Dmr;chr21:47413176-47413438;0.64;0.97;0.33;1.14E-71;GenBody_Dmr;chr21:47415769-47415823;0.69;0.18;-0.51;8.27E-55	0.821623	20.3885	4.63313	5.23e-108	1.09e-106	Promoter_Dmr;chr21:47401841-47402405;0.91;0;-0.91;0;GenBody_Dmr;chr21:47401841-47402405;0.91;0;-0.91;0;GenBody_Dmr;chr21:47403282-47403559;0.93;0.4;-0.53;1.04E-87;GenBody_Dmr;chr21:47409113-47409592;0.58;0.98;0.4;8.99E-65;GenBody_Dmr;chr21:47413437-47413481;0.72;0.98;0.26;8.56E-56	Up	K06238	GO:0005886//plasma membrane;GO:0030934	GO:0019838//growth factor binding	GO:0009987//cellular process
COL6A2	NM_001849	3.63992	23.6512	2.69993	1.2e-65	1.57e-64	Promoter_Dmr;chr21:47517355-47519195;0.47;0.02;-0.45;0;GenBody_Dmr;chr21:47517355-47519195;0.47;0.02;-0.45;0;GenBody_Dmr;chr21:47537132-47537191;0.61;0.94;0.33;1.08E-27	3.63992	28.5942	2.97375	1.4e-86	2.36e-85	Promoter_Dmr;chr21:47517355-47519195;0.47;0.01;-0.46;0;GenBody_Dmr;chr21:47517355-47519195;0.47;0.01;-0.46;0	Up	K06238	GO:0005886//plasma membrane;GO:0031012//extracellular matrix	GO:0005198//structural molecule activity;GO:0005515//protein binding	GO:0007155//cell adhesion;GO:0009746;GO:0043062//extracellular structure organization
COMT	NM_007310	28.7689	10.4249	-1.46448	5.99e-25	3.49e-24	GenBody_Dmr;chr22:19950249-19950329;0.12;0.93;0.81;1.41E-251	28.7689	10.2473	-1.48926	3.29e-25	1.89e-24	GenBody_Dmr;chr22:19950249-19950329;0.12;0.83;0.71;1.24E-172	Down	K00545	GO:0031224//intrinsic to membrane;GO:0042598//vesicular fraction;GO:0043231//intracellular membrane-bounded organelle;GO:0044444//cytoplasmic part	GO:0008171//O-methyltransferase activity;GO:0046872//metal ion binding	GO:0002237//response to molecule of bacterial origin;GO:0006730//one-carbon metabolic process;GO:0007611//learning or memory;GO:0008202//steroid metabolic process;GO:0008285//negative regulation of cell proliferation;GO:0022414//reproductive process;GO:0031337;GO:0033555//multicellular organismal response to stress;GO:0042053//regulation of dopamine metabolic process;GO:0042133//neurotransmitter …
COPG2	NM_012133	30.4175	13.6468	-1.15634	4.73e-25	2.76e-24	GenBody_Dmr;chr7:130261759-130261861;0.52;0.97;0.45;5.06E-33	30.4175	13.0999	-1.21534	1.23e-26	7.33e-26	Promoter_Dmr;chr7:130353890-130353913;0.02;0.29;0.27;1.59E-14;GenBody_Dmr;chr7:130261759-130261861;0.52;0.99;0.47;4.17E-62	Down	K10300	GO:0030120//vesicle coat;GO:0030137//COPI-coated vesicle	GO:0005488//binding	GO:0015031//protein transport;GO:0048193//Golgi vesicle transport
COQ10A	NM_001099337	2.31555	10.5603	2.18922	2.65e-12	9.36e-12	GenBody_Dmr;chr12:56661125-56661252;0.63;0.19;-0.44;5.47E-34	2.31555	13.3987	2.53266	1.02e-17	4.54e-17	GenBody_Dmr;chr12:56661125-56661252;0.63;0.13;-0.5;4.76E-35	Up	-	GO:0019866//organelle inner membrane;GO:0043231//intracellular membrane-bounded organelle	-	-
COQ10A	NM_144576	2.31555	10.5603	2.18922	2.65e-12	9.36e-12	Promoter_Dmr;chr12:56661125-56661252;0.63;0.19;-0.44;5.47E-34	2.31555	13.3987	2.53266	1.02e-17	4.54e-17	Promoter_Dmr;chr12:56661125-56661252;0.63;0.13;-0.5;4.76E-35	Up	-	GO:0019866//organelle inner membrane;GO:0043231//intracellular membrane-bounded organelle	-	-
CORO1B	NM_001018070	87.9042	43.5757	-1.01241	5.91e-35	4.49e-34	Promoter_Dmr;chr11:67211612-67211702;0.36;0.74;0.38;1.98E-21;GenBody_Dmr;chr11:67210207-67210384;0.47;0.78;0.31;1.50E-56	87.9042	21.9517	-2.0016	9.78e-93	1.76e-91	GenBody_Dmr;chr11:67210207-67210544;0.44;0.74;0.3;3.68E-48	Down	K13886	GO:0043232	GO:0008092//cytoskeletal protein binding	-
CORO2A	NM_052820	6.78358	1.22281	-2.47184	7.91e-29	5.13e-28	GenBody_Dmr;chr9:100954203-100954573;0.53;0.02;-0.51;9.71E-140	6.78358	0.939052	-2.85277	5.15e-33	3.64e-32	GenBody_Dmr;chr9:100954203-100954573;0.53;0.03;-0.5;6.04E-143	Down	K13886	GO:0043234//protein complex	GO:0008092//cytoskeletal protein binding	GO:0023033
CORO2B	NM_006091	0.160484	1.32592	3.04648	1.68e-05	3.93e-05	Promoter_Dmr;chr15:68870038-68870387;0.16;0.96;0.8;3.59E-249;Promoter_Dmr;chr15:68871252-68871813;0.27;0.01;-0.26;0;GenBody_Dmr;chr15:68871252-68871813;0.27;0.01;-0.26;0	0.160484	1.68347	3.39093	3.35e-07	8.87e-07	Promoter_Dmr;chr15:68870232-68870387;0.04;0.75;0.71;3.42E-154;Promoter_Dmr;chr15:68871252-68872073;0.28;0.01;-0.27;0;GenBody_Dmr;chr15:68871252-68872073;0.28;0.01;-0.27;0	Up	K13882;K13887	GO:0005856//cytoskeleton	GO:0008092//cytoskeletal protein binding	GO:0007010//cytoskeleton organization
COTL1	NM_021149	26.8193	362.595	3.75702	0	0	GenBody_Dmr;chr16:84649832-84650173;0.91;0.02;-0.89;6.21E-110	26.8193	295.974	3.46412	0	0	GenBody_Dmr;chr16:84649832-84650171;0.92;0;-0.92;3.06E-30	Up	-	GO:0043232	GO:0008092//cytoskeletal protein binding	GO:0006952//defense response
COX14	NM_032901	68.7233	25.4011	-1.43591	1.1e-16	4.71e-16	GenBody_Dmr;chr12:50507476-50507484;0.57;0.94;0.37;5.07E-17	68.7233	20.501	-1.7451	2.34e-21	1.2e-20	GenBody_Dmr;chr12:50507385-50507485;0.43;0.81;0.38;1.43E-22	Down	-	GO:0031224//intrinsic to membrane;GO:0043231//intracellular membrane-bounded organelle	-	-
COX4I1	NM_001861	498.967	209.558	-1.2516	3.82e-117	8.91e-116	Promoter_Dmr;chr16:85831979-85832020;0.73;0.11;-0.62;4.50E-85	498.967	219.965	-1.18167	9.79e-106	1.98e-104	Promoter_Dmr;chr16:85831979-85832020;0.73;0.08;-0.65;4.55E-70	Down	K02263	GO:0005746//mitochondrial respiratory chain;GO:0031224//intrinsic to membrane	GO:0005488//binding;GO:0015002//heme-copper terminal oxidase activity	GO:0006811//ion transport;GO:0006818//hydrogen transport;GO:0031667//response to nutrient levels;GO:0044237//cellular metabolic process
COX6B1	NM_001863	372.184	109.429	-1.76602	1.02e-102	2.11e-101	GenBody_Dmr;chr19:36139743-36139770;0;0.82;0.82;3.11E-164	372.184	111.046	-1.74485	1.22e-99	2.34e-98	GenBody_Dmr;chr19:36139743-36139770;0;0.87;0.87;2.18E-198	Down	K02267	GO:0005740//mitochondrial envelope;GO:0019866//organelle inner membrane	GO:0015002//heme-copper terminal oxidase activity	GO:0006811//ion transport;GO:0006818//hydrogen transport;GO:0008152//metabolic process
CPA4	NM_016352	0.275203	6.75294	4.61695	7.13e-25	4.14e-24	Promoter_Dmr;chr7:129932260-129932362;0.91;0.41;-0.5;1.04E-19	0.275203	12.1527	5.46464	3.04e-47	2.93e-46	Promoter_Dmr;chr7:129932260-129932362;0.91;0.35;-0.56;7.13E-24	Up	K08637	-	GO:0008235//metalloexopeptidase activity;GO:0046914//transition metal ion binding	GO:0016570//histone modification
CPAMD8	NM_015692	0.420205	0.01	-5.39302	0.000114922	0.000251149	GenBody_Dmr;chr19:17007390-17007527;0.37;0.81;0.44;1.69E-174;GenBody_Dmr;chr19:17008565-17008755;0.98;0.01;-0.97;0;GenBody_Dmr;chr19:17108002-17108038;0.71;0.93;0.22;2.04E-20	0.420205	0.01	-5.39302	0.00013557	0.000291801	GenBody_Dmr;chr19:17007390-17007527;0.37;0.84;0.47;1.56E-241;GenBody_Dmr;chr19:17008565-17008755;0.98;0.02;-0.96;0;GenBody_Dmr;chr19:17108002-17108038;0.71;0.95;0.24;6.11E-30	Down	K06530	-	-	-
CPEB1	NM_030594	0.302642	12.122	5.32387	3.6e-53	3.9e-52	Promoter_Dmr;chr15:83315683-83316881;0.56;0.01;-0.55;0;GenBody_Dmr;chr15:83261461-83261543;0.93;0.36;-0.57;2.79E-169;GenBody_Dmr;chr15:83300877-83300890;0.65;0.98;0.33;5.36E-43;GenBody_Dmr;chr15:83314092-83314184;0.89;0.33;-0.56;8.02E-51;GenBody_Dmr;chr15:83315202-83315250;0.93;0.58;-0.35;4.63E-73	0.302642	11.2445	5.21547	1.29e-48	1.27e-47	Promoter_Dmr;chr15:83315683-83316881;0.56;0.01;-0.55;0;GenBody_Dmr;chr15:83261461-83261543;0.93;0.31;-0.62;3.06E-201;GenBody_Dmr;chr15:83300877-83300890;0.65;0.97;0.32;9.88E-32;GenBody_Dmr;chr15:83314092-83314184;0.89;0.59;-0.3;8.82E-18;GenBody_Dmr;chr15:83315202-83315250;0.93;0.61;-0.32;2.54E-64	Up	K02602	GO:0005626//insoluble fraction;GO:0030529//ribonucleoprotein complex;GO:0043005//neuron projection;GO:0044430//cytoskeletal part;GO:0044459//plasma membrane part	GO:0003723//RNA binding	GO:0006396//RNA processing;GO:0006412//translation;GO:0007129//synapsis;GO:0048167//regulation of synaptic plasticity
CPLX1	NM_006651	2.11431	7.24936	1.77767	7.12e-09	2.1e-08	Promoter_Dmr;chr4:819470-819510;0.01;0.84;0.83;0;Promoter_Dmr;chr4:820393-820481;0.52;0.82;0.3;1.93E-39;GenBody_Dmr;chr4:784312-784419;0.52;0.94;0.42;3.15E-25;GenBody_Dmr;chr4:789100-789125;0.71;0.97;0.26;1.94E-09;GenBody_Dmr;chr4:789455-789694;0.4;0.95;0.55;6.62E-165;GenBody_Dmr;chr4:819470-819510;0.01;0.84;0.83;0	2.11431	5.27644	1.31938	8.08e-05	0.000178016	Promoter_Dmr;chr4:819470-819510;0.01;0.33;0.32;1.26E-135;GenBody_Dmr;chr4:780679-780920;0.93;0.7;-0.23;3.62E-12;GenBody_Dmr;chr4:789096-789125;0.73;0.96;0.23;6.45E-26;GenBody_Dmr;chr4:789455-789614;0.33;0.91;0.58;3.83E-149;GenBody_Dmr;chr4:819470-819510;0.01;0.33;0.32;1.26E-135	Up	-	GO:0031201//SNARE complex;GO:0043005//neuron projection;GO:0044297//cell body;GO:0044444//cytoplasmic part	GO:0019905//syntaxin binding;GO:0022857//transmembrane transporter activity	GO:0006887//exocytosis;GO:0030072//peptide hormone secretion;GO:0048278//vesicle docking
CPNE7	NM_153636	0.724801	7.54522	3.37991	3.27e-21	1.68e-20	Promoter_Dmr;chr16:89640477-89640603;0.94;0.3;-0.64;1.38E-76;Promoter_Dmr;chr16:89640973-89642978;0.89;0.05;-0.84;0;GenBody_Dmr;chr16:89640973-89642978;0.89;0.05;-0.84;0;GenBody_Dmr;chr16:89642988-89643008;0.44;0.7;0.26;6.29E-35	0.724801	8.5351	3.55775	1.19e-24	6.72e-24	Promoter_Dmr;chr16:89640477-89640603;0.94;0.58;-0.36;1.09E-27;Promoter_Dmr;chr16:89640973-89642978;0.89;0.06;-0.83;0;GenBody_Dmr;chr16:89640973-89642978;0.89;0.06;-0.83;0;GenBody_Dmr;chr16:89642988-89643008;0.44;0.84;0.4;1.28E-94	Up	K06491	-	-	GO:0044238//primary metabolic process
CPNE8	NM_153634	0.01	6.68883	9.38561	6.35e-37	5e-36	Promoter_Dmr;chr12:39299132-39299737;0.88;0.01;-0.87;0;GenBody_Dmr;chr12:39156785-39156939;0.04;0.94;0.9;3.04E-21;GenBody_Dmr;chr12:39213296-39213473;0.26;0.83;0.57;8.24E-91;GenBody_Dmr;chr12:39274741-39274885;0.7;0.97;0.27;6.77E-15;GenBody_Dmr;chr12:39298416-39298690;0.88;0.04;-0.84;4.64E-209	0.01	5.71681	9.15907	1.83e-31	1.25e-30	Promoter_Dmr;chr12:39299132-39299737;0.88;0.01;-0.87;0;GenBody_Dmr;chr12:39156785-39156939;0.04;0.94;0.9;1.40E-15;GenBody_Dmr;chr12:39213296-39213473;0.26;0.84;0.58;2.37E-91;GenBody_Dmr;chr12:39274741-39274885;0.7;0.99;0.29;6.64E-20;GenBody_Dmr;chr12:39298396-39298690;0.88;0.07;-0.81;2.35E-148	Up	K01109;K06491;K02677	-	-	-
CPOX	NM_000097	3.90749	10.9177	1.48236	3.39e-12	1.19e-11	Promoter_Dmr;chr3:98313044-98313230;0.6;0.96;0.36;7.15E-70	3.90749	14.3523	1.87696	5.26e-21	2.66e-20	Promoter_Dmr;chr3:98313044-98313230;0.6;0.97;0.37;7.86E-80	Up	K00228	GO:0005740//mitochondrial envelope	GO:0016634;GO:0042802//identical protein binding	GO:0006779//porphyrin-containing compound biosynthetic process;GO:0010038//response to metal ion
CPSF1	NM_013291	15.8275	37.0279	1.22618	3.82e-46	3.64e-45	Promoter_Dmr;chr8:145634981-145635250;0;0.3;0.3;3.00E-257	15.8275	34.3675	1.11861	5.66e-37	4.41e-36	Promoter_Dmr;chr8:145634937-145635250;0.01;0.23;0.22;4.73E-237	Up	K14401	GO:0005849//mRNA cleavage factor complex	GO:0003729//mRNA binding	GO:0031124//mRNA 3'-end processing
CPT1A	NM_001876	54.3115	26.083	-1.05815	5.6e-62	6.93e-61	GenBody_Dmr;chr11:68608250-68608997;0;0.64;0.64;0	54.3115	12.2313	-2.15068	5.18e-170	1.74e-168	Promoter_Dmr;chr11:68611297-68611713;0.01;0.31;0.3;0;GenBody_Dmr;chr11:68608250-68608997;0;0.78;0.78;0	Down	K08765	GO:0019866//organelle inner membrane;GO:0031224//intrinsic to membrane;GO:0031966//mitochondrial membrane;GO:0042598//vesicular fraction	GO:0005515//protein binding;GO:0016406	GO:0003333//amino acid transmembrane transport;GO:0006635//fatty acid beta-oxidation;GO:0006639//acylglycerol metabolic process;GO:0007631//feeding behavior;GO:0010033//response to organic substance;GO:0019217//regulation of fatty acid metabolic process;GO:0019318//hexose metabolic process;GO:0030073//insulin secretion;GO:0051259//protein oligomerization
CPVL	NM_031311	0.108944	3.67238	5.07505	1.25e-09	3.84e-09	GenBody_Dmr;chr7:29068453-29068500;0.59;0.94;0.35;4.85E-29	0.108944	9.62178	6.46464	1.51e-25	8.73e-25	GenBody_Dmr;chr7:29068453-29068500;0.59;0.97;0.38;2.38E-47	Up	K09645	-	GO:0004180//carboxypeptidase activity;GO:0005488//binding	GO:0019538//protein metabolic process
CPZ	NM_003652	0.227568	7.14458	4.97248	7.61e-25	4.41e-24	Promoter_Dmr;chr4:8594389-8595140;0.87;0.02;-0.85;0;GenBody_Dmr;chr4:8594389-8595140;0.87;0.02;-0.85;0;GenBody_Dmr;chr4:8608361-8608479;0.36;0.93;0.57;2.58E-75;GenBody_Dmr;chr4:8609543-8609561;0.01;0.59;0.58;6.94E-96	0.227568	3.46524	3.92859	5.04e-11	1.67e-10	Promoter_Dmr;chr4:8594389-8595033;0.9;0.1;-0.8;0;GenBody_Dmr;chr4:8594389-8595033;0.9;0.1;-0.8;0;GenBody_Dmr;chr4:8608361-8608524;0.69;0.95;0.26;1.22E-44;GenBody_Dmr;chr4:8609543-8609561;0.01;0.58;0.57;4.07E-117	Up	K13022	GO:0031012//extracellular matrix	GO:0008235//metalloexopeptidase activity;GO:0046914//transition metal ion binding	GO:0007166//cell surface receptor linked signaling pathway;GO:0051604//protein maturation
CRB3	NM_174881	10.7481	0.171871	-5.96661	5.39e-18	2.43e-17	Promoter_Dmr;chr19:6464275-6464718;0;0.97;0.97;0;GenBody_Dmr;chr19:6464275-6464718;0;0.97;0.97;0	10.7481	0.879914	-3.61057	1.18e-13	4.45e-13	Promoter_Dmr;chr19:6464275-6464718;0;0.97;0.97;0;GenBody_Dmr;chr19:6464275-6464718;0;0.97;0.97;0	Down	K06090	GO:0030054//cell junction	-	GO:0060113//inner ear receptor cell differentiation
CREB3L1	NM_052854	0.71729	17.4231	4.6023	1.38e-59	1.66e-58	Promoter_Dmr;chr11:46299413-46299843;0.82;0.01;-0.81;0;GenBody_Dmr;chr11:46316283-46316498;0.84;0.01;-0.83;2.93E-144;GenBody_Dmr;chr11:46316852-46316932;0.89;0;-0.89;0;5-UTR_dmr;chr11:46299413-46299843;0.82;0.01;-0.81;0	0.71729	22.0632	4.94294	1.49e-77	2.23e-76	Promoter_Dmr;chr11:46299413-46299843;0.82;0.01;-0.81;0;GenBody_Dmr;chr11:46316283-46316498;0.84;0.02;-0.82;1.26E-154;GenBody_Dmr;chr11:46316852-46316932;0.89;0;-0.89;0;5-UTR_dmr;chr11:46299413-46299843;0.82;0.01;-0.81;0	Up	K09048	GO:0031090//organelle membrane;GO:0031224//intrinsic to membrane;GO:0043231//intracellular membrane-bounded organelle	GO:0001071//nucleic acid binding transcription factor activity;GO:0003677//DNA binding;GO:0005515//protein binding	GO:0006351//transcription, DNA-dependent;GO:0006950//response to stress;GO:0010468//regulation of gene expression
CREB5	NM_001011666	0.01	1.32876	7.05393	2.24e-18	1.03e-17	GenBody_Dmr;chr7:28745709-28745743;0.38;0.97;0.59;1.72E-46;GenBody_Dmr;chr7:28775974-28776078;0.16;0.97;0.81;9.64E-63;GenBody_Dmr;chr7:28815823-28815872;0.1;0.98;0.88;1.16E-263;GenBody_Dmr;chr7:28841441-28841617;0;0.92;0.92;1.28E-29;GenBody_Dmr;chr7:28848948-28849081;0.21;0.97;0.76;1.11E-65	0.01	1.47585	7.2054	3.32e-20	1.63e-19	GenBody_Dmr;chr7:28745709-28745743;0.38;0.98;0.6;8.43E-45;GenBody_Dmr;chr7:28775974-28776078;0.16;0.97;0.81;6.16E-62;GenBody_Dmr;chr7:28815823-28815872;0.1;0.98;0.88;1.98E-271;GenBody_Dmr;chr7:28841441-28841617;0;0.84;0.84;3.30E-19;GenBody_Dmr;chr7:28848948-28849081;0.21;0.98;0.77;1.85E-70	Up	K09047	GO:0043231//intracellular membrane-bounded organelle	GO:0001071//nucleic acid binding transcription factor activity;GO:0003677//DNA binding;GO:0005515//protein binding;GO:0046872//metal ion binding;GO:0046914//transition metal ion binding	GO:0006355//regulation of transcription, DNA-dependent
CREB5	NM_004904	0.01	1.32876	7.05393	2.24e-18	1.03e-17	GenBody_Dmr;chr7:28529067-28529211;0.25;0.97;0.72;6.78E-126	0.01	1.47585	7.2054	3.32e-20	1.63e-19	GenBody_Dmr;chr7:28529067-28529211;0.25;0.96;0.71;7.10E-116	Up	K09047	GO:0043231//intracellular membrane-bounded organelle	GO:0001071//nucleic acid binding transcription factor activity;GO:0003677//DNA binding;GO:0005515//protein binding;GO:0046872//metal ion binding;GO:0046914//transition metal ion binding	GO:0006355//regulation of transcription, DNA-dependent
CREB5	NM_182899	0.01	1.32876	7.05393	2.24e-18	1.03e-17	GenBody_Dmr;chr7:28364801-28364990;0.05;0.98;0.93;2.60E-38;GenBody_Dmr;chr7:28449292-28449831;0.86;0.02;-0.84;0	0.01	1.47585	7.2054	3.32e-20	1.63e-19	GenBody_Dmr;chr7:28364801-28364990;0.05;1;0.95;3.19E-22;GenBody_Dmr;chr7:28449292-28449831;0.86;0.01;-0.85;0	Up	K09047	GO:0043231//intracellular membrane-bounded organelle	GO:0001071//nucleic acid binding transcription factor activity;GO:0003677//DNA binding;GO:0005515//protein binding;GO:0046872//metal ion binding;GO:0046914//transition metal ion binding	GO:0006355//regulation of transcription, DNA-dependent
CREG2	NM_153836	1.05574	0.01	-6.72211	1.75e-06	4.41e-06	Promoter_Dmr;chr2:102003393-102003553;0.01;0.33;0.32;8.52E-160;Promoter_Dmr;chr2:102004069-102004230;0.01;0.5;0.49;0;GenBody_Dmr;chr2:102003393-102003553;0.01;0.33;0.32;8.52E-160	1.05574	0.01	-6.72211	2.22e-06	5.53e-06	Promoter_Dmr;chr2:102003393-102003553;0.01;0.35;0.34;1.95E-176;Promoter_Dmr;chr2:102004069-102004230;0.01;0.28;0.27;1.01E-202;GenBody_Dmr;chr2:102003393-102003553;0.01;0.35;0.34;1.95E-176	Down	-	GO:0043231//intracellular membrane-bounded organelle	GO:0000166//nucleotide binding	-
CRELD2	NM_024324	19.3196	7.93007	-1.28466	2.7e-10	8.64e-10	Promoter_Dmr;chr22:50312675-50312818;0.01;0.23;0.22;2.60E-66;GenBody_Dmr;chr22:50312675-50312818;0.01;0.23;0.22;2.60E-66	19.3196	8.99423	-1.103	2.74e-08	7.79e-08	Promoter_Dmr;chr22:50312675-50312818;0.01;0.28;0.27;4.69E-83;GenBody_Dmr;chr22:50312675-50312818;0.01;0.28;0.27;4.69E-83	Down	K08654	GO:0043231//intracellular membrane-bounded organelle	GO:0046872//metal ion binding	-
CRISPLD1	NM_031461	0.536627	3.10351	2.53191	3.09e-11	1.04e-10	Promoter_Dmr;chr8:75896542-75896591;0.76;0.02;-0.74;0;GenBody_Dmr;chr8:75934684-75934740;0.37;0.96;0.59;1.46E-106	0.536627	1.67967	1.64619	0.00024971	0.000525394	Promoter_Dmr;chr8:75896542-75896591;0.76;0.02;-0.74;0;GenBody_Dmr;chr8:75934684-75934740;0.37;0.97;0.6;3.60E-113	Up	K06560;K02330	-	-	-
CRLF1	NM_004750	12.2195	0.210693	-5.8579	2.59e-32	1.84e-31	Promoter_Dmr;chr19:18717112-18717795;0.01;0.98;0.97;0;GenBody_Dmr;chr19:18717112-18717795;0.01;0.98;0.97;0	12.2195	0.3236	-5.23883	1.97e-30	1.31e-29	Promoter_Dmr;chr19:18717112-18717795;0.01;0.96;0.95;0;GenBody_Dmr;chr19:18717112-18717795;0.01;0.96;0.95;0	Down	K05060;K05081	GO:0044421//extracellular region part	GO:0004871//signal transducer activity;GO:0005515//protein binding	GO:0023060;GO:0035295//tube development
CRMP1	NM_001014809	0.01	2.80158	8.1301	1.74e-14	6.84e-14	GenBody_Dmr;chr4:5889228-5889375;0.44;0.91;0.47;1.18E-182;GenBody_Dmr;chr4:5889745-5889758;0.83;0.58;-0.25;4.19E-08;GenBody_Dmr;chr4:5889823-5889838;0.66;0.93;0.27;6.97E-18;GenBody_Dmr;chr4:5889840-5889899;0.77;0.55;-0.22;8.54E-11;GenBody_Dmr;chr4:5893268-5893407;0.44;0.84;0.4;1.14E-33;5-UTR_dmr;chr4:5890209-5890246;0.94;0.49;-0.45;2.31E-52	0.01	5.73721	9.1642	1e-28	6.37e-28	Promoter_Dmr;chr4:5894833-5894847;0.56;0.91;0.35;4.08E-13;GenBody_Dmr;chr4:5873080-5873215;0.55;0.8;0.25;4.08E-05;GenBody_Dmr;chr4:5889229-5889415;0.49;0.95;0.46;6.84E-240;GenBody_Dmr;chr4:5889745-5889758;0.83;0.19;-0.64;1.14E-39;GenBody_Dmr;chr4:5889823-5889837;0.66;0.94;0.28;3.11E-28;GenBody_Dmr;chr4:5891808-5892151;0.8;0.57;-0.23;1.07E-12	Up	K07528	GO:0015630//microtubule cytoskeleton;GO:0043005//neuron projection;GO:0044297//cell body	GO:0005488//binding;GO:0016812//hydrolase activity, acting on carbon-nitrogen (but not peptide) bonds, in cyclic amides	GO:0034641//cellular nitrogen compound metabolic process;GO:0048468//cell development;GO:0048731
CRMP1	NM_001313	0.01	2.80158	8.1301	1.74e-14	6.84e-14	Promoter_Dmr;chr4:5889823-5889838;0.66;0.93;0.27;6.97E-18;Promoter_Dmr;chr4:5889840-5889899;0.77;0.55;-0.22;8.54E-11;Promoter_Dmr;chr4:5890209-5890246;0.94;0.49;-0.45;2.31E-52	0.01	5.73721	9.1642	1e-28	6.37e-28	Promoter_Dmr;chr4:5889823-5889837;0.66;0.94;0.28;3.11E-28;Promoter_Dmr;chr4:5891808-5892151;0.8;0.57;-0.23;1.07E-12	Up	K07528	GO:0015630//microtubule cytoskeleton;GO:0043005//neuron projection;GO:0044297//cell body	GO:0005488//binding;GO:0016812//hydrolase activity, acting on carbon-nitrogen (but not peptide) bonds, in cyclic amides	GO:0034641//cellular nitrogen compound metabolic process;GO:0048468//cell development;GO:0048731
CRYAB	NM_001885	0.01	30.5886	11.5788	1.24e-33	9.11e-33	Promoter_Dmr;chr11:111783352-111783564;0.9;0.28;-0.62;1.86E-233;Promoter_Dmr;chr11:111784224-111784329;0.89;0.38;-0.51;3.46E-34	0.01	51.5362	12.3314	8.26e-56	9.06e-55	Promoter_Dmr;chr11:111783352-111783564;0.9;0.46;-0.44;2.43E-139;Promoter_Dmr;chr11:111784224-111784329;0.89;0.46;-0.43;2.44E-26	Up	K09542	GO:0000267//cell fraction;GO:0015629//actin cytoskeleton;GO:0016020//membrane;GO:0031674//I band;GO:0043231//intracellular membrane-bounded organelle	GO:0005198//structural molecule activity;GO:0015631//tubulin binding;GO:0042802//identical protein binding	GO:0000165//MAPKKK cascade;GO:0000226//microtubule cytoskeleton organization;GO:0000302//response to reactive oxygen species;GO:0003012//muscle system process;GO:0010466//negative regulation of peptidase activity;GO:0010467//gene expression;GO:0016049//cell growth;GO:0019318//hexose metabolic process;GO:0032386//regulation of intracellular transport;GO:0043010//camera-type eye development;GO:0043…
CRYL1	NM_015974	18.6652	0.01	-10.8661	5.95e-45	5.52e-44	GenBody_Dmr;chr13:20994239-20994450;0.98;0;-0.98;4.13E-162	18.6652	0.519126	-5.16813	4.38e-38	3.49e-37	GenBody_Dmr;chr13:20994240-20994450;0.98;0.01;-0.97;3.46E-105	Down	K13247	GO:0044444//cytoplasmic part	GO:0005198//structural molecule activity;GO:0016616//oxidoreductase activity, acting on the CH-OH group of donors, NAD or NADP as acceptor;GO:0042802//identical protein binding;GO:0051287//NAD binding	GO:0032787//monocarboxylic acid metabolic process
CSPG4	NM_001897	0.14002	16.8205	6.90844	1.05e-205	4.87e-204	Promoter_Dmr;chr15:76004972-76005190;0.94;0.01;-0.93;0;GenBody_Dmr;chr15:75974470-75974685;0.52;0.95;0.43;5.85E-37;GenBody_Dmr;chr15:75995870-75995983;0.88;0.34;-0.54;3.07E-96;GenBody_Dmr;chr15:76004972-76005190;0.94;0.01;-0.93;0	0.14002	18.2416	7.02545	2.36e-222	1.15e-220	Promoter_Dmr;chr15:76004972-76005190;0.94;0;-0.94;0;GenBody_Dmr;chr15:75974470-75974685;0.52;0.98;0.46;2.85E-33;GenBody_Dmr;chr15:75975041-75975202;0.77;0.98;0.21;5.57E-59;GenBody_Dmr;chr15:75995690-75995983;0.92;0.53;-0.39;1.16E-96;GenBody_Dmr;chr15:76004972-76005190;0.94;0;-0.94;0	Up	K08115	GO:0016021//integral to membrane;GO:0030027//lamellipodium;GO:0044459//plasma membrane part	GO:0005057//receptor signaling protein activity;GO:0005515//protein binding	GO:0000165//MAPKKK cascade;GO:0007167//enzyme linked receptor protein signaling pathway;GO:0016477//cell migration;GO:0042551//neuron maturation;GO:0048646//anatomical structure formation involved in morphogenesis
CTF1	NM_001330	0.115295	1.82893	3.98759	0.00015533	0.000334497	Promoter_Dmr;chr16:30907651-30908170;0.91;0;-0.91;0;GenBody_Dmr;chr16:30907651-30908170;0.91;0;-0.91;0;GenBody_Dmr;chr16:30908490-30908516;0.97;0.01;-0.96;0	0.115295	2.57494	4.48113	2.52e-06	6.27e-06	Promoter_Dmr;chr16:30907651-30908170;0.91;0;-0.91;0;GenBody_Dmr;chr16:30907651-30908170;0.91;0;-0.91;0;GenBody_Dmr;chr16:30908490-30908516;0.97;0.01;-0.96;0	Up	K05422	GO:0044421//extracellular region part	GO:0005126//cytokine receptor binding	GO:0002376//immune system process;GO:0007154//cell communication;GO:0007167//enzyme linked receptor protein signaling pathway;GO:0008283//cell proliferation;GO:0048468//cell development;GO:0048513//organ development
CTHRC1	NM_138455	0.940833	11.5042	3.61208	3.92e-16	1.64e-15	Promoter_Dmr;chr8:104383971-104384281;0.76;0.01;-0.75;0;GenBody_Dmr;chr8:104383971-104384281;0.76;0.01;-0.75;0	0.940833	10.8244	3.5242	7.22e-15	2.87e-14	Promoter_Dmr;chr8:104383903-104384281;0.55;0.01;-0.54;0;GenBody_Dmr;chr8:104383903-104384281;0.55;0.01;-0.54;0	Up	K06237;K13649	GO:0031012//extracellular matrix	GO:0001664//G-protein coupled receptor binding	GO:0001736//establishment of planar polarity;GO:0030030//cell projection organization;GO:0030178//negative regulation of Wnt receptor signaling pathway;GO:0035567//non-canonical Wnt receptor signaling pathway;GO:0042472//inner ear morphogenesis;GO:0043393//regulation of protein binding;GO:0048870//cell motility
CTNNBIP1	NM_020248	20.3195	7.37811	-1.46154	5.71e-23	3.12e-22	GenBody_Dmr;chr1:9957906-9958006;0.97;0.44;-0.53;2.53E-67	20.3195	3.15324	-2.68796	2.17e-48	2.13e-47	GenBody_Dmr;chr1:9957906-9958006;0.97;0.24;-0.73;2.92E-103	Down	K04493	GO:0043231//intracellular membrane-bounded organelle;GO:0043234//protein complex;GO:0044444//cytoplasmic part	GO:0019904//protein domain specific binding	GO:0000122//negative regulation of transcription from RNA polymerase II promoter;GO:0002526//acute inflammatory response;GO:0002763//positive regulation of myeloid leukocyte differentiation;GO:0003002//regionalization;GO:0006461//protein complex assembly;GO:0008285//negative regulation of cell proliferation;GO:0016055//Wnt receptor signaling pathway;GO:0043392//negative regulation of DNA binding;…
CTNS	NM_004937	2.8431	9.23681	1.69993	1.88e-19	8.98e-19	Promoter_Dmr;chr17:3540187-3540438;0.01;0.36;0.35;2.63E-262;GenBody_Dmr;chr17:3540187-3540438;0.01;0.36;0.35;2.63E-262;GenBody_Dmr;chr17:3563268-3563598;0.83;0.41;-0.42;1.34E-99	2.8431	10.4791	1.88197	1.03e-24	5.82e-24	GenBody_Dmr;chr17:3563268-3563319;0.74;0.06;-0.68;3.62E-188	Up	K12386	GO:0005764//lysosome;GO:0005768//endosome;GO:0031224//intrinsic to membrane	GO:0000099	GO:0000101//sulfur amino acid transport;GO:0006790//sulfur compound metabolic process;GO:0007417//central nervous system development;GO:0009205;GO:0050877//neurological system process
CTPS1	NM_001905	20.9656	58.8939	1.49009	7.19e-70	9.9e-69	GenBody_Dmr;chr1:41469719-41469752;0.92;0.04;-0.88;4.47E-67	20.9656	84.583	2.01234	2.38e-149	6.85e-148	GenBody_Dmr;chr1:41469719-41469752;0.92;0.07;-0.85;6.02E-60	Up	K01937	-	GO:0016879//ligase activity, forming carbon-nitrogen bonds;GO:0032559	GO:0009064//glutamine family amino acid metabolic process;GO:0009209//pyrimidine ribonucleoside triphosphate biosynthetic process;GO:0042221//response to chemical stimulus
CTPS2	NM_001144002	10.5984	1.15273	-3.20071	1.93e-44	1.77e-43	5-UTR_dmr;chrX:16730035-16730461;0.01;0.84;0.83;0	10.5984	1.3165	-3.00906	2.51e-41	2.14e-40	5-UTR_dmr;chrX:16730035-16730414;0.01;0.43;0.42;0	Down	K01937	GO:0043231//intracellular membrane-bounded organelle;GO:0044459//plasma membrane part	GO:0005496//steroid binding;GO:0016879//ligase activity, forming carbon-nitrogen bonds;GO:0032559;GO:0046872//metal ion binding	GO:0006220//pyrimidine nucleotide metabolic process;GO:0009064//glutamine family amino acid metabolic process
CTPS2	NM_175859	10.5984	1.15273	-3.20071	1.93e-44	1.77e-43	Promoter_Dmr;chrX:16730035-16730461;0.01;0.84;0.83;0	10.5984	1.3165	-3.00906	2.51e-41	2.14e-40	Promoter_Dmr;chrX:16730035-16730414;0.01;0.43;0.42;0	Down	K01937	GO:0043231//intracellular membrane-bounded organelle;GO:0044459//plasma membrane part	GO:0005496//steroid binding;GO:0016879//ligase activity, forming carbon-nitrogen bonds;GO:0032559;GO:0046872//metal ion binding	GO:0006220//pyrimidine nucleotide metabolic process;GO:0009064//glutamine family amino acid metabolic process
CTSO	NM_001334	1.58052	0.0652911	-4.59737	7.25e-07	1.88e-06	Promoter_Dmr;chr4:156875021-156875030;0.26;0.01;-0.25;4.48E-27;GenBody_Dmr;chr4:156850114-156850135;0.16;0.99;0.83;7.85E-89;5-UTR_dmr;chr4:156875021-156875030;0.26;0.01;-0.25;4.48E-27	1.58052	0.200559	-2.9783	3.24e-05	7.38e-05	Promoter_Dmr;chr4:156875021-156875030;0.26;0.01;-0.25;2.74E-28;GenBody_Dmr;chr4:156850114-156850135;0.16;0.97;0.81;2.22E-83;5-UTR_dmr;chr4:156875021-156875030;0.26;0.01;-0.25;2.74E-28	Down	K01374	GO:0000323//lytic vacuole	GO:0004175//endopeptidase activity	GO:0019538//protein metabolic process
CUEDC2	NM_024040	23.5216	11.0212	-1.09371	8.42e-08	2.32e-07	Promoter_Dmr;chr10:104192232-104192242;0.26;0;-0.26;1.34E-39;GenBody_Dmr;chr10:104192232-104192242;0.26;0;-0.26;1.34E-39	23.5216	10.4671	-1.16813	2.02e-08	5.79e-08	Promoter_Dmr;chr10:104192232-104192242;0.26;0.01;-0.25;4.24E-38;GenBody_Dmr;chr10:104192232-104192242;0.26;0.01;-0.25;4.24E-38	Down	-	GO:0043231//intracellular membrane-bounded organelle	GO:0005488//binding	-
CUX1	NM_181552	22.0729	3.3774	-2.70829	2.86e-242	1.62e-240	GenBody_Dmr;chr7:101465324-101465424;0.96;0.01;-0.95;8.30E-220;GenBody_Dmr;chr7:101546346-101546421;0.06;0.77;0.71;5.30E-76;GenBody_Dmr;chr7:101622019-101622185;0.95;0.09;-0.86;4.35E-247;GenBody_Dmr;chr7:101744702-101744857;0.97;0.76;-0.21;1.36E-39;GenBody_Dmr;chr7:101796416-101796757;0.89;0.14;-0.75;6.68E-50;GenBody_Dmr;chr7:101863590-101863880;0.97;0.12;-0.85;1.39E-249	22.0729	4.80463	-2.19978	2.07e-187	7.98e-186	GenBody_Dmr;chr7:101465324-101465424;0.96;0;-0.96;0;GenBody_Dmr;chr7:101546346-101546421;0.06;0.81;0.75;1.82E-108;GenBody_Dmr;chr7:101564989-101565002;0.96;0.46;-0.5;1.53E-61;GenBody_Dmr;chr7:101622019-101622185;0.95;0.33;-0.62;4.52E-198;GenBody_Dmr;chr7:101744702-101744858;0.97;0.56;-0.41;4.06E-148;GenBody_Dmr;chr7:101796416-101796757;0.89;0.33;-0.56;2.52E-35	Down	K09313	GO:0031228//intrinsic to Golgi membrane	GO:0001071//nucleic acid binding transcription factor activity;GO:0003677//DNA binding;GO:0005515//protein binding;GO:0030528//transcription regulator activity	GO:0006357//regulation of transcription from RNA polymerase II promoter;GO:0006891//intra-Golgi vesicle-mediated transport;GO:0030323//respiratory tube development;GO:0060113//inner ear receptor cell differentiation
CXADR	NM_001207066	0.404899	9.90197	4.61208	8.65e-72	1.23e-70	Promoter_Dmr;chr21:18885537-18885617;0;0.22;0.22;7.88E-15;Promoter_Dmr;chr21:18885624-18885703;0.59;0.22;-0.37;1.16E-92;Promoter_Dmr;chr21:18885717-18885762;0.06;0.26;0.2;1.37E-37;GenBody_Dmr;chr21:18885537-18885617;0;0.22;0.22;7.88E-15;GenBody_Dmr;chr21:18885624-18885703;0.59;0.22;-0.37;1.16E-92;GenBody_Dmr;chr21:18885717-18885762;0.06;0.26;0.2;1.37E-37	0.404899	3.18552	2.9759	3.33e-17	1.45e-16	Promoter_Dmr;chr21:18885537-18885617;0;0.21;0.21;4.84E-14;Promoter_Dmr;chr21:18885644-18885703;0.59;0.29;-0.3;6.00E-71;GenBody_Dmr;chr21:18885537-18885617;0;0.21;0.21;4.84E-14;GenBody_Dmr;chr21:18885644-18885703;0.59;0.29;-0.3;6.00E-71	Up	K06788	GO:0016021//integral to membrane;GO:0043296//apical junction complex;GO:0070161	GO:0004871//signal transducer activity;GO:0005488//binding	GO:0006996//organelle organization;GO:0008285//negative regulation of cell proliferation;GO:0023060;GO:0034330;GO:0048513//organ development;GO:0048747//muscle fiber development;GO:0051704
CXCL12	NM_199168	9.07553	0.01	-9.82584	5.21e-51	5.43e-50	Promoter_Dmr;chr10:44880157-44880835;0.47;0.95;0.48;0;GenBody_Dmr;chr10:44880157-44880835;0.47;0.95;0.48;0	9.07553	0.111001	-6.35334	1.32e-46	1.26e-45	Promoter_Dmr;chr10:44880183-44880834;0.47;0.95;0.48;0;Promoter_Dmr;chr10:44882101-44882239;0.01;0.28;0.27;3.21E-107;GenBody_Dmr;chr10:44880183-44880834;0.47;0.95;0.48;0	Down	K10031	GO:0016020//membrane;GO:0044421//extracellular region part	GO:0005125//cytokine activity;GO:0060089	GO:0001525//angiogenesis;GO:0001935//endothelial cell proliferation;GO:0002548//monocyte chemotaxis;GO:0003006//developmental process involved in reproduction;GO:0003013;GO:0006875//cellular metal ion homeostasis;GO:0006950//response to stress;GO:0007166//cell surface receptor linked signaling pathway;GO:0007276//gamete generation;GO:0007411//axon guidance;GO:0007626//locomotory behavior;GO:00096…
CXCL16	NM_001100812	18.3559	0.81976	-4.4849	6.47e-54	7.11e-53	Promoter_Dmr;chr17:4642426-4643338;0.01;0.4;0.39;0;GenBody_Dmr;chr17:4641857-4642095;0.62;0.89;0.27;4.27E-49;5-UTR_dmr;chr17:4642426-4643338;0.01;0.4;0.39;0	18.3559	2.09843	-3.12886	2.94e-40	2.46e-39	Promoter_Dmr;chr17:4642604-4643338;0.01;0.27;0.26;0;GenBody_Dmr;chr17:4641955-4642096;0.38;0.71;0.33;1.92E-22;5-UTR_dmr;chr17:4642604-4643338;0.01;0.27;0.26;0	Down	K10035	GO:0031224//intrinsic to membrane;GO:0044421//extracellular region part	GO:0004888//transmembrane signaling receptor activity;GO:0005125//cytokine activity;GO:0030169//low-density lipoprotein particle binding	GO:0006897//endocytosis;GO:0016049//cell growth;GO:0030595//leukocyte chemotaxis;GO:0034097//response to cytokine stimulus
CXCL1	NR_046035	0.01	5.66667	9.14636	1.35e-10	4.38e-10	Promoter_Dmr;chr4:74735123-74735541;0.57;0.08;-0.49;3.68E-243;GenBody_Dmr;chr4:74735123-74735541;0.57;0.08;-0.49;3.68E-243	0.01	12.132	10.2446	9.99e-22	5.17e-21	Promoter_Dmr;chr4:74735123-74735469;0.62;0.03;-0.59;4.14E-216;Promoter_Dmr;chr4:74735501-74735541;0.6;0.19;-0.41;1.72E-53;GenBody_Dmr;chr4:74735123-74735469;0.62;0.03;-0.59;4.14E-216;GenBody_Dmr;chr4:74735501-74735541;0.6;0.19;-0.41;1.72E-53	Up	K05505	GO:0000267//cell fraction;GO:0044421//extracellular region part	GO:0005125//cytokine activity;GO:0030234//enzyme regulator activity	GO:0006952//defense response;GO:0007010//cytoskeleton organization;GO:0007166//cell surface receptor linked signaling pathway;GO:0008283//cell proliferation;GO:0023060;GO:0030595//leukocyte chemotaxis;GO:0048731
CXCL2	NM_002089	0.01	2.02429	7.66127	0.000129629	0.000281528	Promoter_Dmr;chr4:74964668-74965265;0.49;0.01;-0.48;0;GenBody_Dmr;chr4:74964668-74965265;0.49;0.01;-0.48;0	0.01	6.37759	9.31687	6.67e-13	2.43e-12	Promoter_Dmr;chr4:74964668-74965265;0.5;0.01;-0.49;0;GenBody_Dmr;chr4:74964668-74965265;0.5;0.01;-0.49;0	Up	K05505	GO:0000267//cell fraction;GO:0044421//extracellular region part	GO:0005125//cytokine activity;GO:0030234//enzyme regulator activity	GO:0006952//defense response;GO:0007010//cytoskeleton organization;GO:0007166//cell surface receptor linked signaling pathway;GO:0008283//cell proliferation;GO:0023060;GO:0030595//leukocyte chemotaxis;GO:0048731
CXCR7	NM_020311	61.9757	0.01	-12.5975	1.72e-205	7.93e-204	Promoter_Dmr;chr2:237476389-237476871;0.97;0.07;-0.9;0	61.9757	0.186139	-8.37918	2.89e-197	1.2e-195	Promoter_Dmr;chr2:237476389-237476871;0.97;0.02;-0.95;0	Down	K04304	GO:0031224//intrinsic to membrane	GO:0004888//transmembrane signaling receptor activity;GO:0005488//binding	GO:0007166//cell surface receptor linked signaling pathway;GO:0023060;GO:0051704
CXorf57	NM_018015	0.01	1.37286	7.10104	4.22e-09	1.26e-08	GenBody_Dmr;chrX:105861733-105861856;0.38;0.99;0.61;3.24E-28	0.01	1.00408	6.64972	8.14e-07	2.09e-06	GenBody_Dmr;chrX:105861772-105861856;0.3;0.97;0.67;1.10E-19	Up	-	-	-	-
CXXC5	NM_016463	52.9064	2.12469	-4.63812	9.39e-97	1.85e-95	Promoter_Dmr;chr5:139027485-139027769;0.04;0.8;0.76;1.00E-294;GenBody_Dmr;chr5:139030109-139030311;0.05;0.98;0.93;0;GenBody_Dmr;chr5:139039304-139039921;0.64;0.09;-0.55;7.30E-192;GenBody_Dmr;chr5:139047959-139047998;0.98;0.01;-0.97;0	52.9064	4.0791	-3.69712	1.96e-81	3.07e-80	Promoter_Dmr;chr5:139027485-139027744;0.04;0.71;0.67;3.67E-202;GenBody_Dmr;chr5:139030109-139030328;0.06;0.68;0.62;1.00694333521354e-317;GenBody_Dmr;chr5:139039304-139039595;0.87;0.22;-0.65;2.23E-185;GenBody_Dmr;chr5:139047959-139047998;0.98;0.01;-0.97;0	Down	K03344	GO:0043231//intracellular membrane-bounded organelle	GO:0003676//nucleic acid binding;GO:0046914//transition metal ion binding;GO:0060089	GO:0007249//I-kappaB kinase/NF-kappaB cascade
CYB561	NM_001915	129.187	16.1691	-2.99816	0	0	Promoter_Dmr;chr17:61524396-61524416;0.25;0;-0.25;1.32E-44	129.187	12.4634	-3.37369	0	0	Promoter_Dmr;chr17:61524396-61524416;0.25;0.01;-0.24;8.55E-35	Down	K08360	GO:0016021//integral to membrane;GO:0030133//transport vesicle	GO:0016653//oxidoreductase activity, acting on NADH or NADPH, heme protein as acceptor;GO:0016723//oxidoreductase activity, oxidizing metal ions, NAD or NADP as acceptor;GO:0043169//cation binding	GO:0006091//generation of precursor metabolites and energy;GO:0051234//establishment of localization
CYB5R2	NM_016229	0.143777	8.4102	5.87023	6.93e-17	3.01e-16	Promoter_Dmr;chr11:7694756-7695056;0.96;0.38;-0.58;4.31E-208;Promoter_Dmr;chr11:7695385-7695663;0.94;0.4;-0.54;1.16E-67	0.143777	8.61141	5.90434	3.44e-17	1.5e-16	Promoter_Dmr;chr11:7694756-7695466;0.96;0.59;-0.37;9.03E-143	Up	K00326	GO:0000267//cell fraction;GO:0043231//intracellular membrane-bounded organelle	GO:0016653//oxidoreductase activity, acting on NADH or NADPH, heme protein as acceptor	GO:0006694//steroid biosynthetic process
CYBRD1	NM_001256909	0.01	14.6193	10.5137	1.2e-100	2.42e-99	Promoter_Dmr;chr2:172378935-172379399;0.51;0;-0.51;0	0.01	13.4004	10.3881	1.02e-91	1.82e-90	Promoter_Dmr;chr2:172378935-172379406;0.49;0.01;-0.48;0.00E+00	Up	K08370	GO:0031224//intrinsic to membrane;GO:0031253//cell projection membrane	GO:0016723//oxidoreductase activity, oxidizing metal ions, NAD or NADP as acceptor;GO:0043169//cation binding	GO:0006091//generation of precursor metabolites and energy;GO:0010038//response to metal ion;GO:0051234//establishment of localization
CYBRD1	NM_024843	0.01	14.6193	10.5137	1.2e-100	2.42e-99	GenBody_Dmr;chr2:172378935-172379399;0.51;0;-0.51;0	0.01	13.4004	10.3881	1.02e-91	1.82e-90	GenBody_Dmr;chr2:172378935-172379406;0.49;0.01;-0.48;0.00E+00	Up	K08370	GO:0031224//intrinsic to membrane;GO:0031253//cell projection membrane	GO:0016723//oxidoreductase activity, oxidizing metal ions, NAD or NADP as acceptor;GO:0043169//cation binding	GO:0006091//generation of precursor metabolites and energy;GO:0010038//response to metal ion;GO:0051234//establishment of localization
CYP1B1	NM_000104	58.1811	4.43141	-3.71471	0	0	Promoter_Dmr;chr2:38302902-38302967;0;0.99;0.99;0;GenBody_Dmr;chr2:38300883-38300959;0;0.98;0.98;0;GenBody_Dmr;chr2:38301286-38301769;0.01;0.98;0.97;0;GenBody_Dmr;chr2:38302186-38302371;0;0.98;0.98;5.48E-198;5-UTR_dmr;chr2:38302902-38302967;0;0.99;0.99;0	58.1811	7.8547	-2.88892	2.03e-250	1.19e-248	Promoter_Dmr;chr2:38302902-38302952;0;0.97;0.97;0;GenBody_Dmr;chr2:38300883-38300959;0;0.98;0.98;0;GenBody_Dmr;chr2:38301286-38301769;0.01;0.98;0.97;0;GenBody_Dmr;chr2:38302186-38302371;0;0.99;0.99;1.28E-189;5-UTR_dmr;chr2:38302902-38302952;0;0.97;0.97;0	Down	K07410	GO:0031090//organelle membrane;GO:0042598//vesicular fraction;GO:0043231//intracellular membrane-bounded organelle	GO:0005506//iron ion binding;GO:0016712//oxidoreductase activity, acting on paired donors, with incorporation or reduction of molecular oxygen, reduced flavin or flavoprotein as one donor, and incorporation of one atom of oxygen	GO:0008202//steroid metabolic process;GO:0018904;GO:0019748//secondary metabolic process;GO:0042221//response to chemical stimulus;GO:0044237//cellular metabolic process;GO:0050953//sensory perception of light stimulus
CYP26B1	NM_019885	0.213731	2.66995	3.64294	5.31e-14	2.04e-13	Promoter_Dmr;chr2:72376587-72376633;0.06;0.59;0.53;5.49E-140;Promoter_Dmr;chr2:72376982-72377061;0.01;0.64;0.63;6.57E-150;GenBody_Dmr;chr2:72371600-72372333;0.51;0.01;-0.5;0	0.213731	3.6451	4.09209	4.11e-20	2.02e-19	Promoter_Dmr;chr2:72374622-72374741;0.83;0.55;-0.28;1.52E-62;Promoter_Dmr;chr2:72376587-72376633;0.06;0.78;0.72;2.17E-227;Promoter_Dmr;chr2:72376982-72377061;0.01;0.77;0.76;1.01E-194;GenBody_Dmr;chr2:72371394-72372332;0.58;0.11;-0.47;0;GenBody_Dmr;chr2:72374622-72374741;0.83;0.55;-0.28;1.52E-62	Up	K12664	GO:0031090//organelle membrane;GO:0042598//vesicular fraction;GO:0043231//intracellular membrane-bounded organelle	GO:0004497//monooxygenase activity;GO:0005501//retinoid binding;GO:0005506//iron ion binding	GO:0001523//retinoid metabolic process;GO:0003002//regionalization;GO:0007126//meiosis;GO:0030522//intracellular receptor mediated signaling pathway;GO:0035108//limb morphogenesis;GO:0035467;GO:0042363;GO:0045165//cell fate commitment;GO:0048232//male gamete generation
CYP4Z2P	NR_002788	1.5606	0.0736778	-4.40473	5.22e-06	1.28e-05	GenBody_Dmr;chr1:47311963-47311994;0.99;0.54;-0.45;2.89E-46;GenBody_Dmr;chr1:47328881-47329048;0.97;0.66;-0.31;8.09E-16;GenBody_Dmr;chr1:47333159-47333262;0.99;0.58;-0.41;2.35E-20	1.5606	0.01	-7.28596	5.62e-07	1.46e-06	GenBody_Dmr;chr1:47311963-47311994;0.99;0.26;-0.73;7.67E-94;GenBody_Dmr;chr1:47328881-47329048;0.97;0.29;-0.68;1.14E-47	Down	K07428;K07429	GO:0031090//organelle membrane;GO:0031224//intrinsic to membrane;GO:0042598//vesicular fraction;GO:0043231//intracellular membrane-bounded organelle	GO:0005506//iron ion binding;GO:0016712//oxidoreductase activity, acting on paired donors, with incorporation or reduction of molecular oxygen, reduced flavin or flavoprotein as one donor, and incorporation of one atom of oxygen	GO:0008152//metabolic process
D2HGDH	NM_152783	8.48484	2.50889	-1.75784	1.22e-11	4.19e-11	Promoter_Dmr;chr2:242673286-242673434;0.61;0.93;0.32;7.91E-09	8.48484	2.4178	-1.81119	6.46e-12	2.24e-11	Promoter_Dmr;chr2:242673286-242673434;0.61;0.97;0.36;2.69E-08	Down	K00100;K00102	GO:0043231//intracellular membrane-bounded organelle	GO:0016614//oxidoreductase activity, acting on CH-OH group of donors;GO:0030554//adenyl nucleotide binding	GO:0010038//response to metal ion;GO:0019538//protein metabolic process
DAGLB	NM_139179	9.19107	31.8272	1.79196	3.94e-45	3.67e-44	GenBody_Dmr;chr7:6463941-6464029;0.97;0.67;-0.3;1.31E-43	9.19107	29.4109	1.67805	5.98e-38	4.75e-37	GenBody_Dmr;chr7:6463758-6464029;0.97;0.68;-0.29;9.61E-48	Up	K13806	GO:0031224//intrinsic to membrane	GO:0004091//carboxylesterase activity;GO:0043169//cation binding	GO:0006629//lipid metabolic process
DAPK1	NM_004938	0.0326172	9.31331	8.15752	1.01e-84	1.71e-83	Promoter_Dmr;chr9:90112446-90113295;0.89;0;-0.89;0;GenBody_Dmr;chr9:90112446-90113295;0.89;0;-0.89;0;GenBody_Dmr;chr9:90113638-90113765;0.89;0.01;-0.88;0;GenBody_Dmr;chr9:90124378-90124554;0.46;0.95;0.49;3.41E-10;GenBody_Dmr;chr9:90299616-90299633;0;0.86;0.86;2.05E-46	0.0326172	4.8674	7.22137	1.39e-43	1.25e-42	Promoter_Dmr;chr9:90112446-90113295;0.89;0.01;-0.88;0;GenBody_Dmr;chr9:90112446-90113295;0.89;0.01;-0.88;0;GenBody_Dmr;chr9:90113638-90113765;0.89;0.01;-0.88;0;GenBody_Dmr;chr9:90299616-90299633;0;0.96;0.96;7.68E-50	Up	K08803	GO:0005856//cytoskeleton	GO:0004672//protein kinase activity;GO:0005515//protein binding;GO:0032559	GO:0006464//protein modification process;GO:0006917//induction of apoptosis;GO:0023014;GO:0043066//negative regulation of apoptotic process
DBNDD1	NM_001042610	95.1029	21.092	-2.17279	1.43e-125	3.57e-124	GenBody_Dmr;chr16:90085200-90085503;0.01;0.79;0.78;0	95.1029	17.8447	-2.414	1.64e-140	4.4e-139	GenBody_Dmr;chr16:90085200-90085561;0.01;0.5;0.49;0	Down	-	GO:0044424//intracellular part	GO:0005488//binding	-
DCAF12L2	NM_001013628	0.0742005	2.20695	4.89448	1.75e-08	5.02e-08	Promoter_Dmr;chrX:125299777-125300339;0.8;0.01;-0.79;0;GenBody_Dmr;chrX:125298773-125298989;0.65;0.98;0.33;1.73E-50;GenBody_Dmr;chrX:125299777-125300339;0.8;0.01;-0.79;0	0.0742005	2.1091	4.82905	4.67e-08	1.31e-07	Promoter_Dmr;chrX:125299777-125300339;0.8;0;-0.8;0;GenBody_Dmr;chrX:125298773-125298989;0.65;0.95;0.3;2.34E-44;GenBody_Dmr;chrX:125299777-125300339;0.8;0;-0.8;0	Up	K11803	-	-	-
DCBLD2	NM_080927	5.3439	34.6901	2.69856	1.14e-166	3.97e-165	GenBody_Dmr;chr3:98618199-98618386;0.85;0.36;-0.49;3.89E-46	5.3439	29.0296	2.44156	7.15e-124	1.69e-122	Promoter_Dmr;chr3:98622602-98622654;0.72;0.97;0.25;9.03E-28;GenBody_Dmr;chr3:98618199-98618386;0.85;0.39;-0.46;1.53E-42	Up	K03902	GO:0016021//integral to membrane	-	GO:0009611//response to wounding;GO:0016049//cell growth;GO:0023034
DCHS1	NM_003737	0.0180139	2.37533	7.04287	1.11e-38	9.04e-38	GenBody_Dmr;chr11:6651257-6652079;0.97;0.5;-0.47;0	0.0180139	2.76132	7.2601	8.63e-45	7.95e-44	GenBody_Dmr;chr11:6651257-6652079;0.97;0.36;-0.61;0	Up	K06813	GO:0031224//intrinsic to membrane	GO:0046872//metal ion binding	GO:0016337//cell-cell adhesion
DCLK2	NR_036614	0.01	0.884473	6.46675	1.04e-06	2.68e-06	Promoter_Dmr;chr4:150999428-150999629;0.23;0.01;-0.22;1.08E-190;GenBody_Dmr;chr4:150999428-150999629;0.23;0.01;-0.22;1.08E-190;GenBody_Dmr;chr4:151000045-151000403;0.41;0.13;-0.28;7.53E-157;GenBody_Dmr;chr4:151000476-151000706;0.01;0.8;0.79;0	0.01	1.17732	6.87937	1.22e-08	3.53e-08	GenBody_Dmr;chr4:151000047-151000403;0.42;0.06;-0.36;0;GenBody_Dmr;chr4:151000476-151000706;0.01;0.56;0.55;0	Up	K08805	GO:0043232	GO:0004672//protein kinase activity;GO:0032559	GO:0006464//protein modification process;GO:0023033
DDN	NM_015086	0.01	4.97829	8.95951	9.61e-30	6.36e-29	Promoter_Dmr;chr12:49393046-49393284;0.95;0.01;-0.94;0;GenBody_Dmr;chr12:49390726-49391209;0.98;0.18;-0.8;0;GenBody_Dmr;chr12:49391753-49392501;0.97;0.04;-0.93;0	0.01	3.73108	8.54345	2.46e-22	1.3e-21	Promoter_Dmr;chr12:49393046-49393284;0.95;0;-0.95;0;GenBody_Dmr;chr12:49390726-49391060;0.97;0.11;-0.86;0;GenBody_Dmr;chr12:49391147-49391206;0.99;0.78;-0.21;1.41E-08;GenBody_Dmr;chr12:49391753-49392501;0.97;0.06;-0.91;0	Up	-	GO:0030425//dendrite;GO:0031090//organelle membrane;GO:0031224//intrinsic to membrane;GO:0032589//neuron projection membrane;GO:0043025//neuronal cell body;GO:0043231//intracellular membrane-bounded organelle	-	-
DDX43	NM_018665	2.64907	0.567866	-2.22186	8.11e-06	1.95e-05	GenBody_Dmr;chr6:74104723-74105210;0.34;0.98;0.64;2.58310667720771e-314	2.64907	0.363407	-2.86583	3.21e-07	8.5e-07	GenBody_Dmr;chr6:74104723-74105210;0.34;0.97;0.63;6.46E-290	Down	K13178;K12823	GO:0044464//cell part	GO:0003676//nucleic acid binding;GO:0003724//RNA helicase activity;GO:0032559	-
DDX51	NM_175066	5.645	2.47388	-1.1902	2.5e-08	7.12e-08	Promoter_Dmr;chr12:132628168-132628524;0.01;0.62;0.61;0;Promoter_Dmr;chr12:132628661-132628689;0;0.56;0.56;2.11E-192;Promoter_Dmr;chr12:132629161-132629386;0.01;0.41;0.4;5.35E-107;GenBody_Dmr;chr12:132627714-132627868;0.6;0.97;0.37;5.06E-26;GenBody_Dmr;chr12:132628168-132628524;0.01;0.62;0.61;0;GenBody_Dmr;chr12:132628661-132628689;0;0.56;0.56;2.11E-192	5.645	2.57459	-1.13263	1.04e-07	2.82e-07	Promoter_Dmr;chr12:132628168-132628529;0.01;0.47;0.46;0;Promoter_Dmr;chr12:132629215-132629386;0.01;0.77;0.76;2.62E-59;GenBody_Dmr;chr12:132627714-132627868;0.6;0.96;0.36;2.36E-21;GenBody_Dmr;chr12:132628168-132628529;0.01;0.47;0.46;0	Down	K01529	GO:0031981//nuclear lumen	GO:0003676//nucleic acid binding;GO:0032559;GO:0042623//ATPase activity, coupled	GO:0009207;GO:0042254//ribosome biogenesis
DECR1	NM_001359	77.6176	13.8239	-2.48922	4.39e-71	6.17e-70	Promoter_Dmr;chr8:91013834-91014197;0.32;0;-0.32;3.16E-180;GenBody_Dmr;chr8:91013834-91014197;0.32;0;-0.32;3.16E-180	77.6176	8.33548	-3.21905	2.76e-91	4.86e-90	Promoter_Dmr;chr8:91013834-91014197;0.32;0.01;-0.31;3.47E-175;GenBody_Dmr;chr8:91013834-91014197;0.32;0.01;-0.31;3.47E-175	Down	K13236	GO:0043231//intracellular membrane-bounded organelle	GO:0016628//oxidoreductase activity, acting on the CH-CH group of donors, NAD or NADP as acceptor;GO:0050661//NADP binding	GO:0009062//fatty acid catabolic process;GO:0051260//protein homooligomerization
DEGS2	NM_206918	12.0875	0.01	-10.2393	2.2e-27	1.37e-26	Promoter_Dmr;chr14:100625181-100626352;0.01;0.98;0.97;0;GenBody_Dmr;chr14:100625181-100626352;0.01;0.98;0.97;0	12.0875	0.01	-10.2393	6.29e-27	3.8e-26	Promoter_Dmr;chr14:100625181-100626352;0.01;0.98;0.97;0;GenBody_Dmr;chr14:100625181-100626352;0.01;0.98;0.97;0	Down	K04712	GO:0031090//organelle membrane;GO:0031224//intrinsic to membrane;GO:0043231//intracellular membrane-bounded organelle	GO:0016705//oxidoreductase activity, acting on paired donors, with incorporation or reduction of molecular oxygen	GO:0006066//alcohol metabolic process;GO:0006631//fatty acid metabolic process;GO:0006672//ceramide metabolic process
DENND2A	NM_015689	0.111226	8.10511	6.18726	2.97e-41	2.58e-40	GenBody_Dmr;chr7:140227246-140227404;0.9;0;-0.9;0	0.111226	4.68584	5.39674	5.21e-23	2.8e-22	GenBody_Dmr;chr7:140227246-140227404;0.9;0.01;-0.89;0	Up	-	-	-	-
DENND2D	NM_001271833	16.7306	0.01	-10.7083	1.21e-54	1.34e-53	Promoter_Dmr;chr1:111746470-111747250;0;0.77;0.77;0;GenBody_Dmr;chr1:111746470-111747250;0;0.77;0.77;0	16.7306	0.01	-10.7083	9.98e-54	1.07e-52	Promoter_Dmr;chr1:111746471-111747250;0;0.67;0.67;0;GenBody_Dmr;chr1:111746471-111747250;0;0.67;0.67;0	Down	-	-	-	-
DENND3	NM_014957	0.816722	14.4343	4.14351	2.48e-92	4.62e-91	GenBody_Dmr;chr8:142139750-142139779;0.6;0.01;-0.59;1.75E-101	0.816722	14.7075	4.17056	9.11e-94	1.65e-92	GenBody_Dmr;chr8:142139750-142139779;0.6;0;-0.6;1.50E-55	Up	-	-	-	-
DENND5A	NM_015213	5.77727	13.7776	1.25387	1.42e-20	7.11e-20	GenBody_Dmr;chr11:9284510-9284580;0.97;0.03;-0.94;1.49E-165;GenBody_Dmr;chr11:9284956-9285054;0.97;0.01;-0.96;3.87E-233	5.77727	25.9161	2.16539	1.69e-78	2.54e-77	GenBody_Dmr;chr11:9195417-9195474;0.01;0.29;0.28;4.46E-32;GenBody_Dmr;chr11:9284479-9284580;0.97;0.02;-0.95;2.87E-255;GenBody_Dmr;chr11:9284956-9285054;0.97;0.01;-0.96;1.93E-281	Up	-	GO:0043231//intracellular membrane-bounded organelle	GO:0005083//small GTPase regulator activity;GO:0005488//binding	GO:0019222//regulation of metabolic process
DEPDC7	NM_139160	0.01	4.67731	8.86954	2.2e-15	8.96e-15	Promoter_Dmr;chr11:33037207-33037881;0.73;0.01;-0.72;0;GenBody_Dmr;chr11:33037207-33037881;0.73;0.01;-0.72;0	0.01	5.08243	8.98937	1.49e-16	6.33e-16	Promoter_Dmr;chr11:33037207-33037881;0.73;0.01;-0.72;0;GenBody_Dmr;chr11:33037207-33037881;0.73;0.01;-0.72;0	Up	-	-	-	-
DEPTOR	NM_022783	7.2928	0.365169	-4.31984	3.32e-24	1.89e-23	GenBody_Dmr;chr8:121013826-121013926;0.85;0.3;-0.55;4.03E-78	7.2928	0.598248	-3.60766	4.69e-21	2.37e-20	GenBody_Dmr;chr8:121013826-121013926;0.85;0.46;-0.39;6.81E-39	Down	K12365	GO:0044464//cell part	GO:0005488//binding	GO:0006915//apoptotic process;GO:0008361//regulation of cell size;GO:0009968//negative regulation of signal transduction;GO:0023033;GO:0033673//negative regulation of kinase activity
DERL3	NM_198440	0.01	0.716984	6.16387	0.000258148	0.00054393	Promoter_Dmr;chr22:24180864-24181131;0.98;0.07;-0.91;0;GenBody_Dmr;chr22:24180864-24181131;0.98;0.07;-0.91;0	0.01	0.917671	6.51991	2.7e-05	6.2e-05	Promoter_Dmr;chr22:24180729-24181131;0.98;0.07;-0.91;0;GenBody_Dmr;chr22:24180729-24181131;0.98;0.07;-0.91;0	Up	K13989	GO:0031227//intrinsic to endoplasmic reticulum membrane	GO:0005488//binding	GO:0006984//ER-nucleus signaling pathway;GO:0043161//proteasomal ubiquitin-dependent protein catabolic process
DFNA5	NM_001127453	0.0768789	14.863	7.59492	4.55e-57	5.24e-56	GenBody_Dmr;chr7:24796522-24797251;0.87;0;-0.87;0	0.0768789	10.692	7.11973	1.43e-40	1.2e-39	GenBody_Dmr;chr7:24796522-24797251;0.87;0;-0.87;0	Up	-	-	GO:0005488//binding	GO:0042490//mechanoreceptor differentiation;GO:0050954//sensory perception of mechanical stimulus
DFNA5	NM_004403	0.0768789	14.863	7.59492	4.55e-57	5.24e-56	Promoter_Dmr;chr7:24796522-24797251;0.87;0;-0.87;0	0.0768789	10.692	7.11973	1.43e-40	1.2e-39	Promoter_Dmr;chr7:24796522-24797251;0.87;0;-0.87;0	Up	-	-	GO:0005488//binding	GO:0042490//mechanoreceptor differentiation;GO:0050954//sensory perception of mechanical stimulus
DGAT2	NM_032564	8.18923	1.93312	-2.0828	3.2e-13	1.18e-12	5-UTR_dmr;chr11:75479879-75480055;0.34;0.07;-0.27;4.57E-115	8.18923	1.34597	-2.60508	1.3e-16	5.53e-16	5-UTR_dmr;chr11:75479879-75480055;0.34;0.08;-0.26;1.72E-141	Down	K11160	GO:0031090//organelle membrane;GO:0031224//intrinsic to membrane;GO:0042598//vesicular fraction;GO:0043231//intracellular membrane-bounded organelle	GO:0016411//acylglycerol O-acyltransferase activity	GO:0006641//triglyceride metabolic process;GO:0019400
DGKA	NM_001345	0.899519	14.0632	3.96663	1.73e-45	1.62e-44	Promoter_Dmr;chr12:56325317-56325868;0.59;0;-0.59;0	0.899519	14.4699	4.00776	9.24e-47	8.84e-46	Promoter_Dmr;chr12:56325317-56325868;0.59;0.01;-0.58;0	Up	K00901	GO:0016020//membrane;GO:0044444//cytoplasmic part	GO:0008289//lipid binding;GO:0016301//kinase activity;GO:0032559;GO:0046872//metal ion binding	GO:0006796//phosphate-containing compound metabolic process;GO:0007186//G-protein coupled receptor signaling pathway
DGKA	NM_201554	0.899519	14.0632	3.96663	1.73e-45	1.62e-44	GenBody_Dmr;chr12:56325317-56325868;0.59;0;-0.59;0	0.899519	14.4699	4.00776	9.24e-47	8.84e-46	GenBody_Dmr;chr12:56325317-56325868;0.59;0.01;-0.58;0	Up	K00901	GO:0016020//membrane;GO:0044444//cytoplasmic part	GO:0008289//lipid binding;GO:0016301//kinase activity;GO:0032559;GO:0046872//metal ion binding	GO:0006796//phosphate-containing compound metabolic process;GO:0007186//G-protein coupled receptor signaling pathway
DIP2A	NM_015151	7.28455	3.3475	-1.12176	6.32e-14	2.42e-13	GenBody_Dmr;chr21:47918542-47918593;0.96;0.2;-0.76;2.53E-151	7.28455	3.4006	-1.09905	2.33e-13	8.63e-13	GenBody_Dmr;chr21:47918542-47918593;0.96;0.3;-0.66;7.62E-126	Down	K09228;K11447;K04613;K00939;K00797	GO:0043231//intracellular membrane-bounded organelle	GO:0005515//protein binding	GO:0032501//multicellular organismal process
DIRAS1	NM_145173	1.02245	2.64687	1.37225	0.000327926	0.000682464	Promoter_Dmr;chr19:2720648-2721742;0.15;0.58;0.43;0;Promoter_Dmr;chr19:2723242-2723701;0.71;0.32;-0.39;6.90E-80;GenBody_Dmr;chr19:2720648-2721742;0.15;0.58;0.43;0	1.02245	3.22917	1.65913	5.36e-06	1.3e-05	Promoter_Dmr;chr19:2720738-2721634;0.12;0.5;0.38;0;Promoter_Dmr;chr19:2723242-2723674;0.68;0.27;-0.41;2.22E-85;GenBody_Dmr;chr19:2720738-2721634;0.12;0.5;0.38;0	Up	K07840	GO:0016020//membrane	GO:0017111//nucleoside-triphosphatase activity;GO:0032561//guanyl ribonucleotide binding	GO:0009207;GO:0035556//intracellular signal transduction
DISP2	NM_033510	0.154063	1.14558	2.89448	3.9e-06	9.62e-06	Promoter_Dmr;chr15:40650110-40650270;0.18;0.39;0.21;2.33E-35	0.154063	1.13389	2.87968	5.05e-06	1.23e-05	GenBody_Dmr;chr15:40660113-40660262;0.34;0.59;0.25;1.30E-30	Up	-	GO:0031224//intrinsic to membrane	-	-
DKK3	NM_001018057	0.01	50.9351	12.3144	2.59e-220	1.28e-218	GenBody_Dmr;chr11:12030043-12030448;0.86;0.01;-0.85;0	0.01	55.7774	12.4455	1.3e-239	7.06e-238	GenBody_Dmr;chr11:12030043-12030448;0.86;0;-0.86;0	Up	K02165	GO:0044421//extracellular region part	GO:0030528//transcription regulator activity	GO:0006350;GO:0016055//Wnt receptor signaling pathway;GO:0031947//negative regulation of glucocorticoid biosynthetic process;GO:0032342//aldosterone biosynthetic process;GO:0035270//endocrine system development
DKK3	NM_013253	0.01	50.9351	12.3144	2.59e-220	1.28e-218	Promoter_Dmr;chr11:12030043-12030448;0.86;0.01;-0.85;0;Promoter_Dmr;chr11:12030789-12030970;0.93;0;-0.93;0;5-UTR_dmr;chr11:12030789-12030970;0.93;0;-0.93;0	0.01	55.7774	12.4455	1.3e-239	7.06e-238	Promoter_Dmr;chr11:12030043-12030448;0.86;0;-0.86;0;Promoter_Dmr;chr11:12030789-12030970;0.93;0;-0.93;0;5-UTR_dmr;chr11:12030789-12030970;0.93;0;-0.93;0	Up	K02165	GO:0044421//extracellular region part	GO:0030528//transcription regulator activity	GO:0006350;GO:0016055//Wnt receptor signaling pathway;GO:0031947//negative regulation of glucocorticoid biosynthetic process;GO:0032342//aldosterone biosynthetic process;GO:0035270//endocrine system development
DLC1	NM_182643	2.79872	26.2317	3.22847	1.6e-185	6.4e-184	GenBody_Dmr;chr8:13075207-13075314;0.6;0.97;0.37;9.06E-48;GenBody_Dmr;chr8:13133780-13133844;0.22;0;-0.22;3.05E-18;GenBody_Dmr;chr8:13133911-13133931;0.25;0;-0.25;1.40E-51	2.79872	27.6485	3.30436	4.58e-198	1.9e-196	GenBody_Dmr;chr8:13075207-13075314;0.6;0.99;0.39;2.83E-48;GenBody_Dmr;chr8:13133780-13133844;0.22;0.01;-0.21;1.27E-18;GenBody_Dmr;chr8:13133911-13133931;0.25;0.01;-0.24;6.69E-55	Up	K10360;K08773;K07526;K12490	GO:0005924//cell-substrate adherens junction;GO:0032432//actin filament bundle;GO:0043231//intracellular membrane-bounded organelle;GO:0044444//cytoplasmic part	GO:0005100//Rho GTPase activator activity;GO:0008092//cytoskeletal protein binding;GO:0019899//enzyme binding;GO:0019904//protein domain specific binding	GO:0006470//protein dephosphorylation;GO:0007044//cell-substrate junction assembly;GO:0007266//Rho protein signal transduction;GO:0007420//brain development;GO:0008283//cell proliferation;GO:0009887//organ morphogenesis;GO:0010863//positive regulation of phospholipase C activity;GO:0012502//induction of programmed cell death;GO:0014020;GO:0016477//cell migration;GO:0032232//negative regulation of…
DLL3	NM_203486	0.01	2.97598	8.21722	8.56e-12	2.96e-11	GenBody_Dmr;chr19:39993450-39993724;0.7;0.01;-0.69;0;GenBody_Dmr;chr19:39997652-39998358;0.94;0;-0.94;0	0.01	3.04718	8.25133	5.46e-12	1.9e-11	GenBody_Dmr;chr19:39993450-39993724;0.7;0.01;-0.69;0;GenBody_Dmr;chr19:39996578-39996589;0.75;0.97;0.22;2.35E-26;GenBody_Dmr;chr19:39997652-39998358;0.94;0.01;-0.93;0	Up	K06051	GO:0031224//intrinsic to membrane	GO:0005102//receptor binding	GO:0007498//mesoderm development;GO:0008593//regulation of Notch signaling pathway;GO:0009952//anterior/posterior pattern specification;GO:0010720//positive regulation of cell development;GO:0043009//chordate embryonic development;GO:0045165//cell fate commitment;GO:0045686//negative regulation of glial cell differentiation
DLX3	NM_005220	3.78278	0.01	-8.5633	3.55e-16	1.49e-15	Promoter_Dmr;chr17:48072425-48072598;0;0.92;0.92;0;GenBody_Dmr;chr17:48070974-48071116;0.62;0.96;0.34;7.44E-232;GenBody_Dmr;chr17:48071139-48071242;0.38;0.98;0.6;0;5-UTR_dmr;chr17:48072425-48072598;0;0.92;0.92;0	3.78278	0.01	-8.5633	6.56e-16	2.72e-15	Promoter_Dmr;chr17:48072425-48072598;0;0.93;0.93;0;GenBody_Dmr;chr17:48070974-48071116;0.62;0.95;0.33;9.69E-305;GenBody_Dmr;chr17:48071139-48071242;0.38;0.98;0.6;0;GenBody_Dmr;chr17:48071824-48071846;0.28;0.98;0.7;3.35E-208;5-UTR_dmr;chr17:48072425-48072598;0;0.93;0.93;0	Down	K09315	GO:0043231//intracellular membrane-bounded organelle	GO:0001071//nucleic acid binding transcription factor activity;GO:0003677//DNA binding	GO:0001654//eye development;GO:0001944//vasculature development;GO:0006351//transcription, DNA-dependent;GO:0009888//tissue development;GO:0010468//regulation of gene expression;GO:0030916//otic vesicle formation
DLX4	NM_138281	1.15593	7.92674	2.77767	2.5e-14	9.76e-14	Promoter_Dmr;chr17:48046659-48046982;0.44;0.96;0.52;6.63E-80;5-UTR_dmr;chr17:48046659-48046982;0.44;0.96;0.52;6.63E-80	1.15593	7.1385	2.62656	2.93e-12	1.03e-11	Promoter_Dmr;chr17:48046659-48046982;0.4;0.91;0.51;6.23E-68;5-UTR_dmr;chr17:48046659-48046982;0.4;0.91;0.51;6.23E-68	Up	K09314	GO:0043231//intracellular membrane-bounded organelle	GO:0001071//nucleic acid binding transcription factor activity;GO:0003677//DNA binding	GO:0006351//transcription, DNA-dependent;GO:0010468//regulation of gene expression;GO:0032501//multicellular organismal process
DLX6	NM_005222	0.01	4.46864	8.80369	6.9e-14	2.63e-13	Promoter_Dmr;chr7:96635487-96635535;0.95;0;-0.95;0;GenBody_Dmr;chr7:96635487-96635535;0.95;0;-0.95;0;GenBody_Dmr;chr7:96635862-96636138;0.89;0.01;-0.88;0	0.01	2.39177	7.90193	9.95e-08	2.72e-07	Promoter_Dmr;chr7:96633403-96633474;0.56;0.98;0.42;1.61E-42;Promoter_Dmr;chr7:96635487-96635535;0.95;0;-0.95;0;GenBody_Dmr;chr7:96635487-96635535;0.95;0;-0.95;0;GenBody_Dmr;chr7:96635862-96636138;0.89;0.01;-0.88;0	Up	K09314	GO:0043231//intracellular membrane-bounded organelle	GO:0001071//nucleic acid binding transcription factor activity;GO:0003677//DNA binding	GO:0006351//transcription, DNA-dependent;GO:0008284//positive regulation of cell proliferation;GO:0010468//regulation of gene expression;GO:0030154//cell differentiation;GO:0035108//limb morphogenesis;GO:0042471//ear morphogenesis
DMKN	NM_001190349	14.9392	104.37	2.80453	5.94e-167	2.09e-165	Promoter_Dmr;chr19:36005176-36005233;0.35;0.01;-0.34;1.16E-40	14.9392	85.5341	2.51739	7.67e-121	1.77e-119	Promoter_Dmr;chr19:36005176-36005233;0.35;0.01;-0.34;2.96E-50	Up	-	GO:0005576//extracellular region;GO:0044421//extracellular region part	-	-
DMRTA2	NM_032110	0.01	2.1597	7.75469	3.4e-11	1.14e-10	Promoter_Dmr;chr1:50888985-50889422;0.95;0.28;-0.67;0;GenBody_Dmr;chr1:50884354-50885250;0.96;0.65;-0.31;0.00E+00	0.01	2.21137	7.7888	2.22e-11	7.47e-11	Promoter_Dmr;chr1:50888867-50889400;0.95;0.58;-0.37;5.52E-247;Promoter_Dmr;chr1:50890650-50890797;0.77;0.98;0.21;5.65E-36;GenBody_Dmr;chr1:50884354-50885250;0.96;0.27;-0.69;0	Up	-	-	-	-
DNAAF3	NM_178837	2.80632	6.86877	1.29137	8.11e-06	1.95e-05	Promoter_Dmr;chr19:55679907-55679940;0.5;0.96;0.46;7.44E-55	2.80632	8.54655	1.60666	5.16e-09	1.53e-08	Promoter_Dmr;chr19:55679907-55679940;0.5;0.97;0.47;2.24E-62	Up	-	-	-	-
DNAH11	NM_001277115	0.0409808	0.433384	3.40263	2.59e-07	6.92e-07	Promoter_Dmr;chr7:21582502-21582513;0.05;0.28;0.23;1.98E-10;Promoter_Dmr;chr7:21582522-21582932;0.02;0.33;0.31;2.12E-90	0.0409808	0.416018	3.34363	6.19e-07	1.6e-06	Promoter_Dmr;chr7:21582502-21583112;0.02;0.34;0.32;1.12E-116	Up	K10408	GO:0015630//microtubule cytoskeleton;GO:0042995//cell projection;GO:0043234//protein complex;GO:0044430//cytoskeletal part	GO:0000166//nucleotide binding;GO:0003774//motor activity	GO:0009987//cellular process
DNAH14	NM_001373	0.351414	1.63053	2.2141	1.79e-15	7.33e-15	GenBody_Dmr;chr1:225460872-225461049;0.5;0.96;0.46;3.49E-143	0.351414	1.75516	2.32036	2.68e-17	1.18e-16	GenBody_Dmr;chr1:225460872-225461049;0.5;0.98;0.48;7.99E-129	Up	K10408	GO:0005875//microtubule associated complex;GO:0005930//axoneme	GO:0003774//motor activity;GO:0032559	GO:0007017//microtubule-based process
DNAH5	NM_001369	0.460035	0.0369807	-3.6369	9.01e-09	2.64e-08	GenBody_Dmr;chr5:13890217-13890254;0.74;0.97;0.23;2.50E-05	0.460035	0.0378654	-3.60279	1.36e-08	3.95e-08	GenBody_Dmr;chr5:13761440-13761595;0.71;0.2;-0.51;9.26E-07	Down	K10413;K10408	GO:0030286//dynein complex	GO:0003774//motor activity;GO:0032559	GO:0007017//microtubule-based process;GO:0009207;GO:0048870//cell motility
DNAJA4	NM_001130182	12.4649	3.4195	-1.86602	1.87e-21	9.69e-21	GenBody_Dmr;chr15:78556946-78557539;0.65;0.32;-0.33;1.60E-168	12.4649	4.23842	-1.55628	9.73e-17	4.17e-16	GenBody_Dmr;chr15:78556939-78557539;0.65;0.3;-0.35;7.16E-193	Down	K09505	GO:0044424//intracellular part	GO:0005515//protein binding;GO:0032559;GO:0043169//cation binding	GO:0006950//response to stress;GO:0044267//cellular protein metabolic process
DNAJA4	NM_018602	12.4649	3.4195	-1.86602	1.87e-21	9.69e-21	Promoter_Dmr;chr15:78556946-78557539;0.65;0.32;-0.33;1.60E-168;5-UTR_dmr;chr15:78556562-78556637;0.69;0.92;0.23;2.49E-52	12.4649	4.23842	-1.55628	9.73e-17	4.17e-16	Promoter_Dmr;chr15:78556939-78557539;0.65;0.3;-0.35;7.16E-193	Down	K09505	GO:0044424//intracellular part	GO:0005515//protein binding;GO:0032559;GO:0043169//cation binding	GO:0006950//response to stress;GO:0044267//cellular protein metabolic process
DNAJB6	NM_058246	79.4208	175.356	1.1427	5.5e-106	1.17e-104	GenBody_Dmr;chr7:157132116-157132284;0.96;0.1;-0.86;9.61E-68;GenBody_Dmr;chr7:157202380-157202657;0.97;0.12;-0.85;0	79.4208	210.554	1.4066	5.35e-173	1.85e-171	GenBody_Dmr;chr7:157132116-157132282;0.97;0.06;-0.91;1.20E-45;GenBody_Dmr;chr7:157202380-157202657;0.97;0.26;-0.71;0;GenBody_Dmr;chr7:157203678-157203716;0.96;0.72;-0.24;7.50E-18	Up	K09512	GO:0043231//intracellular membrane-bounded organelle;GO:0044444//cytoplasmic part	GO:0003676//nucleic acid binding;GO:0005515//protein binding;GO:0008047//enzyme activator activity;GO:0030528//transcription regulator activity	GO:0006355//regulation of transcription, DNA-dependent;GO:0006950//response to stress;GO:0010466//negative regulation of peptidase activity;GO:0016337//cell-cell adhesion;GO:0044267//cellular protein metabolic process;GO:0045104//intermediate filament cytoskeleton organization
DNAJC15	NM_013238	35.4026	0.0688222	-9.00676	8.49e-153	2.67e-151	Promoter_Dmr;chr13:43597636-43597737;0.04;0.97;0.93;0;5-UTR_dmr;chr13:43597636-43597737;0.04;0.97;0.93;0	35.4026	0.211406	-7.38769	3.8e-146	1.07e-144	Promoter_Dmr;chr13:43597636-43597737;0.04;0.97;0.93;0;5-UTR_dmr;chr13:43597636-43597737;0.04;0.97;0.93;0	Down	K09535	GO:0031224//intrinsic to membrane;GO:0043231//intracellular membrane-bounded organelle	GO:0005515//protein binding	GO:0001822//kidney development
DNAJC22	NM_024902	6.16769	2.69468	-1.19461	0.000272114	0.000571456	Promoter_Dmr;chr12:49738880-49739525;0.76;0.08;-0.68;0;Promoter_Dmr;chr12:49739897-49740018;0.38;0.01;-0.37;3.40E-213	6.16769	1.4857	-2.05359	8.81e-08	2.42e-07	Promoter_Dmr;chr12:49738880-49739525;0.76;0.09;-0.67;0;Promoter_Dmr;chr12:49739897-49740018;0.38;0.01;-0.37;4.88E-227	Down	K09512;K11447;K01539;K00939	GO:0031224//intrinsic to membrane	GO:0005515//protein binding	-
DNAJC30	NM_032317	13.3083	3.41232	-1.9635	1.54e-19	7.36e-19	Promoter_Dmr;chr7:73097328-73097390;0.01;0.26;0.25;1.36E-88;GenBody_Dmr;chr7:73097328-73097390;0.01;0.26;0.25;1.36E-88	13.3083	4.8139	-1.46705	2.74e-13	1.01e-12	Promoter_Dmr;chr7:73097328-73097406;0.01;0.24;0.23;9.41E-114;GenBody_Dmr;chr7:73097212-73097222;0.01;0.32;0.31;6.89E-64;GenBody_Dmr;chr7:73097328-73097406;0.01;0.24;0.23;9.41E-114	Down	K11447;K00939;K09504;K00591	-	GO:0005515//protein binding	-
DNAJC4	NM_005528	21.3193	6.94702	-1.61769	7.91e-13	2.87e-12	5-UTR_dmr;chr11:63998182-63998349;0.01;0.23;0.22;3.60E-60	21.3193	3.17825	-2.74586	2.4e-23	1.31e-22	Promoter_Dmr;chr11:63997668-63997728;0.14;0.35;0.21;6.43E-24;5-UTR_dmr;chr11:63998156-63998349;0.01;0.36;0.35;1.18E-164	Down	K09524	GO:0005626//insoluble fraction;GO:0031224//intrinsic to membrane;GO:0043231//intracellular membrane-bounded organelle	GO:0005515//protein binding	GO:0006950//response to stress;GO:0044267//cellular protein metabolic process
DNAJC5G	NM_173650	0.01	2.01156	7.65217	5.24e-07	1.37e-06	Promoter_Dmr;chr2:27498285-27498322;0.71;0.95;0.24;3.91E-43;5-UTR_dmr;chr2:27498285-27498322;0.71;0.95;0.24;3.91E-43	0.01	2.452	7.93782	2.45e-08	6.97e-08	Promoter_Dmr;chr2:27498285-27498322;0.71;0.96;0.25;9.75E-65;5-UTR_dmr;chr2:27498285-27498322;0.71;0.96;0.25;9.75E-65	Up	K09525	GO:0044464//cell part	GO:0005515//protein binding	GO:0044267//cellular protein metabolic process
DNAJC6	NM_001256864	3.77511	13.3671	1.82409	1.26e-38	1.03e-37	Promoter_Dmr;chr1:65775146-65775662;0.01;0.3;0.29;4.33E-280;GenBody_Dmr;chr1:65775146-65775662;0.01;0.3;0.29;4.33E-280	3.77511	11.4628	1.60236	8.36e-28	5.18e-27	Promoter_Dmr;chr1:65775146-65775662;0.01;0.51;0.5;0;GenBody_Dmr;chr1:65775146-65775662;0.01;0.51;0.5;0	Up	K09526	-	GO:0004721//phosphoprotein phosphatase activity;GO:0019904//protein domain specific binding	GO:0006796//phosphate-containing compound metabolic process;GO:0048193//Golgi vesicle transport
DNAJC6	NM_014787	3.77511	13.3671	1.82409	1.26e-38	1.03e-37	GenBody_Dmr;chr1:65731423-65731779;0.98;0;-0.98;0	3.77511	11.4628	1.60236	8.36e-28	5.18e-27	GenBody_Dmr;chr1:65731423-65731779;0.98;0.01;-0.97;0	Up	K09526	-	GO:0004721//phosphoprotein phosphatase activity;GO:0019904//protein domain specific binding	GO:0006796//phosphate-containing compound metabolic process;GO:0048193//Golgi vesicle transport
DNASE1L1	NM_001009934	10.1001	4.21305	-1.26144	1.97e-10	6.34e-10	GenBody_Dmr;chrX:153639075-153639164;0.95;0.22;-0.73;1.67E-73;5-UTR_dmr;chrX:153637607-153637908;0.92;0;-0.92;0	10.1001	3.81369	-1.40512	6.59e-12	2.29e-11	GenBody_Dmr;chrX:153638435-153638544;0.98;0.67;-0.31;3.52E-28;GenBody_Dmr;chrX:153639075-153639164;0.95;0.46;-0.49;1.32E-40;5-UTR_dmr;chrX:153637607-153637908;0.92;0;-0.92;0	Down	K11995	GO:0043231//intracellular membrane-bounded organelle	GO:0003676//nucleic acid binding;GO:0004518//nuclease activity	GO:0006259//DNA metabolic process
DNASE2	NM_001375	34.0206	12.7082	-1.42065	1.26e-24	7.24e-24	Promoter_Dmr;chr19:12991962-12992157;0;0.41;0.41;1.56E-85;GenBody_Dmr;chr19:12991962-12992157;0;0.41;0.41;1.56E-85	34.0206	11.7404	-1.53493	4.43e-27	2.7e-26	Promoter_Dmr;chr19:12991962-12992167;0;0.35;0.35;2.08E-72;GenBody_Dmr;chr19:12991962-12992167;0;0.35;0.35;2.08E-72	Down	K01158	GO:0000323//lytic vacuole	GO:0003676//nucleic acid binding;GO:0016889//endodeoxyribonuclease activity, producing 3'-phosphomonoesters	GO:0006259//DNA metabolic process;GO:0012501//programmed cell death;GO:0030099//myeloid cell differentiation
DNM1	NM_004408	4.34929	10.3962	1.2572	6.02e-11	1.99e-10	GenBody_Dmr;chr9:130980908-130981411;0.56;0.97;0.41;4.90E-91;GenBody_Dmr;chr9:131012835-131012870;0.39;0.09;-0.3;7.23E-19;GenBody_Dmr;chr9:131013027-131013409;0.42;0.96;0.54;0	4.34929	11.5521	1.4093	6.58e-14	2.5e-13	GenBody_Dmr;chr9:130980908-130981411;0.56;0.97;0.41;3.24E-67;GenBody_Dmr;chr9:131012835-131012870;0.39;0.16;-0.23;8.75E-10;GenBody_Dmr;chr9:131013027-131013409;0.42;0.97;0.55;0	Up	K01528	GO:0015630//microtubule cytoskeleton;GO:0016020//membrane;GO:0043231//intracellular membrane-bounded organelle;GO:0043234//protein complex	GO:0005515//protein binding;GO:0017111//nucleoside-triphosphatase activity;GO:0032561//guanyl ribonucleotide binding	GO:0006898//receptor-mediated endocytosis;GO:0009207
DNM1P46	NR_003260	0.151771	2.70848	4.15752	2.83e-13	1.05e-12	Promoter_Dmr;chr15:100346120-100347657;0.91;0.09;-0.82;0;GenBody_Dmr;chr15:100346120-100347657;0.91;0.09;-0.82;0	0.151771	1.95157	3.68466	4.29e-09	1.27e-08	Promoter_Dmr;chr15:100346120-100347657;0.91;0.09;-0.82;0;GenBody_Dmr;chr15:100346120-100347657;0.91;0.09;-0.82;0	Up	K01528	GO:0005794//Golgi apparatus;GO:0016020//membrane	GO:0005488//binding	-
DNMT3A	NM_175629	12.9649	4.63438	-1.48416	4.55e-22	2.41e-21	GenBody_Dmr;chr2:25474405-25474486;0.23;0.01;-0.22;1.42E-14	12.9649	3.04412	-2.09051	4.42e-34	3.2e-33	GenBody_Dmr;chr2:25474406-25474486;0.22;0;-0.22;3.35E-15	Down	K00558	GO:0000790//nuclear chromatin;GO:0034399//nuclear periphery	GO:0003886//DNA (cytosine-5-)-methyltransferase activity;GO:0043565//sequence-specific DNA binding;GO:0046914//transition metal ion binding	GO:0006325//chromatin organization;GO:0006342//chromatin silencing;GO:0006357//regulation of transcription from RNA polymerase II promoter;GO:0006575//cellular modified amino acid metabolic process;GO:0006790//sulfur compound metabolic process;GO:0032776//DNA methylation on cytosine;GO:0048232//male gamete generation
DNMT3A	NM_175630	12.9649	4.63438	-1.48416	4.55e-22	2.41e-21	GenBody_Dmr;chr2:25563526-25563799;0.65;0.39;-0.26;1.28E-86	12.9649	3.04412	-2.09051	4.42e-34	3.2e-33	GenBody_Dmr;chr2:25563377-25563502;0.98;0.64;-0.34;1.68E-103;GenBody_Dmr;chr2:25563534-25563799;0.63;0.3;-0.33;3.07E-157	Down	K00558	GO:0000790//nuclear chromatin;GO:0034399//nuclear periphery	GO:0003886//DNA (cytosine-5-)-methyltransferase activity;GO:0043565//sequence-specific DNA binding;GO:0046914//transition metal ion binding	GO:0006325//chromatin organization;GO:0006342//chromatin silencing;GO:0006357//regulation of transcription from RNA polymerase II promoter;GO:0006575//cellular modified amino acid metabolic process;GO:0006790//sulfur compound metabolic process;GO:0032776//DNA methylation on cytosine;GO:0048232//male gamete generation
DOCK2	NM_004946	0.0316841	3.7067	6.87023	3.02e-34	2.26e-33	Promoter_Dmr;chr5:169064211-169064445;0.73;0.98;0.25;2.58E-113;GenBody_Dmr;chr5:169064211-169064445;0.73;0.98;0.25;2.58E-113;GenBody_Dmr;chr5:169112494-169112519;0.57;0.98;0.41;8.64E-40	0.0316841	2.21933	6.13022	3.62e-20	1.78e-19	Promoter_Dmr;chr5:169064211-169064446;0.73;0.98;0.25;2.57E-125;GenBody_Dmr;chr5:169064211-169064446;0.73;0.98;0.25;2.57E-125;GenBody_Dmr;chr5:169112494-169112519;0.57;0.97;0.4;2.83E-32	Up	K12367	GO:0043232;GO:0044444//cytoplasmic part	GO:0005089//Rho guanyl-nucleotide exchange factor activity;GO:0005100//Rho GTPase activator activity;GO:0005102//receptor binding;GO:0005506//iron ion binding;GO:0019899//enzyme binding;GO:0032561//guanyl ribonucleotide binding	GO:0001767;GO:0007010//cytoskeleton organization;GO:0009988//cell-cell recognition;GO:0016601//Rac protein signal transduction;GO:0019222//regulation of metabolic process;GO:0031580//membrane raft distribution;GO:0042098//T cell proliferation;GO:0042221//response to chemical stimulus;GO:0043368//positive T cell selection;GO:0043383//negative T cell selection
DOCK3	NM_004947	0.0220818	1.68573	6.25438	3.68e-22	1.96e-21	Promoter_Dmr;chr3:50712070-50712297;0.41;0.1;-0.31;1.41E-142;GenBody_Dmr;chr3:51201792-51201972;0.43;0.98;0.55;8.92E-12;GenBody_Dmr;chr3:51217328-51217500;0.42;0.93;0.51;2.84E-44;GenBody_Dmr;chr3:51346500-51346616;0.61;0.92;0.31;1.34E-07	0.0220818	1.92781	6.44796	3e-25	1.72e-24	Promoter_Dmr;chr3:50712069-50712297;0.42;0.06;-0.36;6.81E-226;GenBody_Dmr;chr3:50841540-50841579;0.71;0.98;0.27;3.62E-16;GenBody_Dmr;chr3:51217328-51217500;0.42;0.96;0.54;1.56E-39;GenBody_Dmr;chr3:51346500-51346616;0.61;0.96;0.35;1.98E-13	Up	K05727	GO:0000267//cell fraction;GO:0044424//intracellular part	GO:0019899//enzyme binding;GO:0019904//protein domain specific binding;GO:0030695//GTPase regulator activity;GO:0032561//guanyl ribonucleotide binding	GO:0019222//regulation of metabolic process
DOK4	NM_018110	3.45337	18.4466	2.41727	1.31e-36	1.02e-35	Promoter_Dmr;chr16:57519916-57519973;0.37;0.01;-0.36;1.37E-132;GenBody_Dmr;chr16:57509878-57509967;0.31;0.72;0.41;2.09E-11;GenBody_Dmr;chr16:57514244-57514443;0.94;0.12;-0.82;2.66E-190;GenBody_Dmr;chr16:57519916-57519973;0.37;0.01;-0.36;1.37E-132	3.45337	13.0212	1.91478	8.02e-20	3.89e-19	Promoter_Dmr;chr16:57519916-57519973;0.37;0.02;-0.35;3.48E-142;GenBody_Dmr;chr16:57509786-57509968;0.34;0.84;0.5;7.83E-22;GenBody_Dmr;chr16:57514338-57514443;0.94;0.39;-0.55;2.43E-89;GenBody_Dmr;chr16:57519916-57519973;0.37;0.02;-0.35;3.48E-142	Up	K07187;K08328;K12461	GO:0043231//intracellular membrane-bounded organelle	GO:0005057//receptor signaling protein activity;GO:0005102//receptor binding	GO:0007167//enzyme linked receptor protein signaling pathway;GO:0007243//intracellular protein kinase cascade;GO:0048731
DPP9	NM_139159	11.4858	32.9518	1.52051	4.51e-54	4.96e-53	GenBody_Dmr;chr19:4709544-4709585;0.97;0.76;-0.21;1.70E-12;GenBody_Dmr;chr19:4713621-4714296;0.98;0.08;-0.9;0;GenBody_Dmr;chr19:4716031-4716062;0.06;0.97;0.91;4.03E-186	11.4858	34.796	1.59907	1.2e-60	1.44e-59	GenBody_Dmr;chr19:4694725-4694790;0.78;0;-0.78;3.97E-16;GenBody_Dmr;chr19:4713621-4714296;0.98;0.18;-0.8;0;GenBody_Dmr;chr19:4716031-4716062;0.06;0.96;0.9;7.01E-211;GenBody_Dmr;chr19:4717447-4717698;0.11;0.4;0.29;1.06E-16	Up	K08656	GO:0044444//cytoplasmic part	GO:0008238//exopeptidase activity	GO:0019538//protein metabolic process
DPY19L2	NM_173812	0.238449	1.32388	2.47302	4.28e-05	9.73e-05	Promoter_Dmr;chr12:64061904-64063038;0.65;0.12;-0.53;0	0.238449	1.35555	2.50713	3.21e-05	7.31e-05	Promoter_Dmr;chr12:64061904-64063052;0.66;0.09;-0.57;0	Up	K13145	GO:0031224//intrinsic to membrane	-	-
DPY19L3	NM_207325	7.40743	3.6243	-1.03127	1.27e-10	4.15e-10	GenBody_Dmr;chr19:32910166-32910357;0.72;0.92;0.2;3.07E-09	7.40743	2.63677	-1.4902	1.55e-17	6.88e-17	GenBody_Dmr;chr19:32910165-32910357;0.7;0.91;0.21;1.51E-09	Down	K13145	GO:0031224//intrinsic to membrane	-	-
DPYSL2	NM_001197293	5.3293	13.5394	1.34514	4.34e-21	2.21e-20	GenBody_Dmr;chr8:26372255-26372636;0.93;0.51;-0.42;8.16E-81	5.3293	10.8624	1.02732	1.25e-11	4.26e-11	GenBody_Dmr;chr8:26372237-26372591;0.7;0.38;-0.32;1.50E-27	Up	K07528	GO:0005624//membrane fraction;GO:0005856//cytoskeleton;GO:0030427//site of polarized growth;GO:0032991//macromolecular complex;GO:0033267//axon part;GO:0043231//intracellular membrane-bounded organelle;GO:0044297//cell body;GO:0044444//cytoplasmic part	GO:0005488//binding;GO:0016812//hydrolase activity, acting on carbon-nitrogen (but not peptide) bonds, in cyclic amides	GO:0001558//regulation of cell growth;GO:0014047//glutamate secretion;GO:0014073;GO:0014075//response to amine stimulus;GO:0016192//vesicle-mediated transport;GO:0021988//olfactory lobe development;GO:0034641//cellular nitrogen compound metabolic process;GO:0050767//regulation of neurogenesis
DPYSL2	NM_001244604	5.3293	13.5394	1.34514	4.34e-21	2.21e-20	Promoter_Dmr;chr8:26436209-26436436;0.06;0.61;0.55;1.40E-55;GenBody_Dmr;chr8:26436209-26436436;0.06;0.61;0.55;1.40E-55	5.3293	10.8624	1.02732	1.25e-11	4.26e-11	Promoter_Dmr;chr8:26436398-26436436;0.09;0.55;0.46;2.76E-27;GenBody_Dmr;chr8:26436398-26436436;0.09;0.55;0.46;2.76E-27;GenBody_Dmr;chr8:26436490-26436527;0.5;0.14;-0.36;4.51E-09	Up	K07528	GO:0005624//membrane fraction;GO:0005856//cytoskeleton;GO:0030427//site of polarized growth;GO:0032991//macromolecular complex;GO:0033267//axon part;GO:0043231//intracellular membrane-bounded organelle;GO:0044297//cell body;GO:0044444//cytoplasmic part	GO:0005488//binding;GO:0016812//hydrolase activity, acting on carbon-nitrogen (but not peptide) bonds, in cyclic amides	GO:0001558//regulation of cell growth;GO:0014047//glutamate secretion;GO:0014073;GO:0014075//response to amine stimulus;GO:0016192//vesicle-mediated transport;GO:0021988//olfactory lobe development;GO:0034641//cellular nitrogen compound metabolic process;GO:0050767//regulation of neurogenesis
DPYSL3	NM_001197294	0.01	6.99242	9.44965	1.47e-60	1.8e-59	Promoter_Dmr;chr5:146888768-146889665;0.61;0.01;-0.6;0;GenBody_Dmr;chr5:146833741-146833830;0.3;0.01;-0.29;7.50E-68;GenBody_Dmr;chr5:146888768-146889665;0.61;0.01;-0.6;0	0.01	10.0952	9.97945	1.52e-86	2.54e-85	Promoter_Dmr;chr5:146888768-146889665;0.61;0.01;-0.6;0;GenBody_Dmr;chr5:146833724-146833830;0.28;0.01;-0.27;1.50E-78;GenBody_Dmr;chr5:146888768-146889665;0.61;0.01;-0.6;0	Up	K07528	GO:0000267//cell fraction;GO:0030133//transport vesicle;GO:0030427//site of polarized growth;GO:0044421//extracellular region part	GO:0005539//glycosaminoglycan binding;GO:0016812//hydrolase activity, acting on carbon-nitrogen (but not peptide) bonds, in cyclic amides;GO:0019904//protein domain specific binding	GO:0010975//regulation of neuron projection development;GO:0023060;GO:0034641//cellular nitrogen compound metabolic process
DPYSL3	NM_001387	0.01	6.99242	9.44965	1.47e-60	1.8e-59	Promoter_Dmr;chr5:146832933-146833273;0.35;0.01;-0.34;2.75E-191;Promoter_Dmr;chr5:146833741-146833830;0.3;0.01;-0.29;7.50E-68;GenBody_Dmr;chr5:146832933-146833273;0.35;0.01;-0.34;2.75E-191	0.01	10.0952	9.97945	1.52e-86	2.54e-85	Promoter_Dmr;chr5:146832881-146833273;0.35;0.02;-0.33;3.51E-201;Promoter_Dmr;chr5:146833724-146833830;0.28;0.01;-0.27;1.50E-78;GenBody_Dmr;chr5:146832881-146833273;0.35;0.02;-0.33;3.51E-201	Up	K07528	GO:0000267//cell fraction;GO:0030133//transport vesicle;GO:0030427//site of polarized growth;GO:0044421//extracellular region part	GO:0005539//glycosaminoglycan binding;GO:0016812//hydrolase activity, acting on carbon-nitrogen (but not peptide) bonds, in cyclic amides;GO:0019904//protein domain specific binding	GO:0010975//regulation of neuron projection development;GO:0023060;GO:0034641//cellular nitrogen compound metabolic process
DRD1	NM_000794	8.21674	0.01	-9.68242	4.82e-44	4.4e-43	Promoter_Dmr;chr5:174871388-174871944;0.14;0.8;0.66;0	8.21674	0.01	-9.68242	2.64e-43	2.36e-42	Promoter_Dmr;chr5:174871294-174871944;0.15;0.79;0.64;0	Down	K04144	GO:0005626//insoluble fraction;GO:0016021//integral to membrane;GO:0030425//dendrite;GO:0031090//organelle membrane;GO:0043231//intracellular membrane-bounded organelle;GO:0044297//cell body;GO:0044459//plasma membrane part	GO:0001588//dopamine receptor activity, coupled via Gs	GO:0001508//regulation of action potential;GO:0002209//behavioral defense response;GO:0006605//protein targeting;GO:0006813//potassium ion transport;GO:0007189//activation of adenylate cyclase activity by G-protein signaling pathway;GO:0007200//activation of phospholipase C activity by G-protein coupled receptor protein signaling pathway coupled to IP3 second messenger;GO:0007618//mating;GO:00076…
DSC3	NM_024423	0.083324	0.578273	2.79495	0.000170007	0.000364911	Promoter_Dmr;chr18:28622543-28622970;0.9;0.44;-0.46;5.85E-241;Promoter_Dmr;chr18:28622979-28623095;0.87;0.44;-0.43;6.36E-91;GenBody_Dmr;chr18:28621871-28621975;0.48;0.96;0.48;2.22E-29;GenBody_Dmr;chr18:28622543-28622970;0.9;0.44;-0.46;5.85E-241	0.083324	3.27069	5.29472	1.83e-31	1.25e-30	Promoter_Dmr;chr18:28622543-28622964;0.91;0.49;-0.42;3.80E-214;Promoter_Dmr;chr18:28622979-28623095;0.87;0.52;-0.35;4.94E-71;GenBody_Dmr;chr18:28621809-28621823;0.94;0.63;-0.31;4.82E-08;GenBody_Dmr;chr18:28621953-28621986;0.85;0.55;-0.3;7.90E-08;GenBody_Dmr;chr18:28622543-28622964;0.91;0.49;-0.42;3.80E-214	Up	K07602	GO:0005626//insoluble fraction;GO:0005911//cell-cell junction;GO:0031224//intrinsic to membrane;GO:0044424//intracellular part	GO:0005515//protein binding;GO:0046872//metal ion binding	GO:0016337//cell-cell adhesion;GO:0031647//regulation of protein stability;GO:0043009//chordate embryonic development
DSCAML1	NM_020693	0.421391	0.01	-5.39709	2.85e-05	6.55e-05	Promoter_Dmr;chr11:117667695-117668017;0.38;0.98;0.6;0;GenBody_Dmr;chr11:117299205-117299403;0.33;0.87;0.54;6.10E-56;GenBody_Dmr;chr11:117314693-117314708;0.75;0.99;0.24;3.12E-33;GenBody_Dmr;chr11:117406090-117406143;0.16;0.87;0.71;1.79E-143;GenBody_Dmr;chr11:117666645-117667083;0.53;0.97;0.44;0;GenBody_Dmr;chr11:117667695-117668017;0.38;0.98;0.6;0	0.421391	0.01	-5.39709	3.44e-05	7.81e-05	Promoter_Dmr;chr11:117667695-117668017;0.38;0.97;0.59;0;GenBody_Dmr;chr11:117299205-117299403;0.33;0.75;0.42;9.83E-38;GenBody_Dmr;chr11:117406090-117406143;0.16;0.93;0.77;2.61E-131;GenBody_Dmr;chr11:117666326-117667083;0.56;0.97;0.41;0;GenBody_Dmr;chr11:117667695-117668017;0.38;0.97;0.59;0	Down	K06768	GO:0031224//intrinsic to membrane	GO:0042802//identical protein binding	GO:0003002//regionalization;GO:0007417//central nervous system development;GO:0008038//neuron recognition;GO:0016337//cell-cell adhesion;GO:0045165//cell fate commitment;GO:0048562//embryonic organ morphogenesis;GO:0048667//cell morphogenesis involved in neuron differentiation
DSCAM	NR_073202	21.0712	0.0270256	-9.60673	2.79e-232	1.5e-230	Promoter_Dmr;chr21:42218516-42219221;0.96;0.38;-0.58;0;GenBody_Dmr;chr21:41385020-41385185;0.98;0.59;-0.39;1.09E-265;GenBody_Dmr;chr21:41515445-41515650;0.79;0.38;-0.41;6.36E-31;GenBody_Dmr;chr21:41550849-41550894;0.98;0.68;-0.3;2.18E-145;GenBody_Dmr;chr21:41711160-41711266;0.22;0.86;0.64;7.70E-78;GenBody_Dmr;chr21:41726558-41726733;0.98;0.57;-0.41;6.50E-82;GenBody_Dmr;chr21:41758329-41758391;0;0…	21.0712	0.0276721	-9.57263	2.56e-228	1.29e-226	Promoter_Dmr;chr21:42218516-42219221;0.96;0.58;-0.38;0;GenBody_Dmr;chr21:41385020-41385185;0.98;0.46;-0.52;0;GenBody_Dmr;chr21:41515445-41515649;0.81;0.57;-0.24;2.47E-09;GenBody_Dmr;chr21:41550849-41550894;0.98;0.64;-0.34;2.46E-175;GenBody_Dmr;chr21:41711160-41711266;0.22;0.65;0.43;1.19E-28;GenBody_Dmr;chr21:41726558-41726733;0.98;0.56;-0.42;1.43E-82;GenBody_Dmr;chr21:41758329-41758391;0;0.29;0.2…	Down	K06767	GO:0005626//insoluble fraction;GO:0016021//integral to membrane;GO:0030427//site of polarized growth;GO:0043005//neuron projection	GO:0005488//binding	GO:0007155//cell adhesion;GO:0007610//behavior;GO:0008038//neuron recognition;GO:0009886//post-embryonic morphogenesis;GO:0016310//phosphorylation;GO:0045773//positive regulation of axon extension
DSE	NM_001080976	0.808143	15.6945	4.27951	6.33e-77	9.62e-76	GenBody_Dmr;chr6:116691676-116691988;0.92;0.01;-0.91;8.37E-284	0.808143	8.92777	3.46562	1.14e-37	8.97e-37	GenBody_Dmr;chr6:116691696-116691988;0.92;0.01;-0.91;0	Up	K01794	GO:0031224//intrinsic to membrane;GO:0043231//intracellular membrane-bounded organelle	GO:0016857//racemase and epimerase activity, acting on carbohydrates and derivatives	GO:0030205
DSE	NM_013352	0.808143	15.6945	4.27951	6.33e-77	9.62e-76	Promoter_Dmr;chr6:116691676-116691988;0.92;0.01;-0.91;8.37E-284	0.808143	8.92777	3.46562	1.14e-37	8.97e-37	Promoter_Dmr;chr6:116691696-116691988;0.92;0.01;-0.91;0	Up	K01794	GO:0031224//intrinsic to membrane;GO:0043231//intracellular membrane-bounded organelle	GO:0016857//racemase and epimerase activity, acting on carbohydrates and derivatives	GO:0030205
DSG2	NM_001943	8.46667	31.3427	1.88826	2.71e-91	4.99e-90	Promoter_Dmr;chr18:29077664-29077699;0.26;0.98;0.72;2.07E-140	8.46667	22.3539	1.40066	6.46e-43	5.72e-42	Promoter_Dmr;chr18:29077664-29077699;0.26;0.97;0.71;2.04E-154	Up	K07597	GO:0005911//cell-cell junction;GO:0031224//intrinsic to membrane	GO:0046872//metal ion binding	GO:0016337//cell-cell adhesion;GO:0048545//response to steroid hormone stimulus;GO:0048609//multicellular organismal reproductive process
DST	NM_001144769	3.51496	16.0511	2.19109	5.85e-165	2.02e-163	GenBody_Dmr;chr6:56613890-56614067;0.97;0.67;-0.3;1.07E-08;GenBody_Dmr;chr6:56709398-56709500;0.91;0.44;-0.47;5.41E-52;GenBody_Dmr;chr6:56716315-56716537;0.77;0.01;-0.76;6.29E-273	3.51496	17.463	2.31272	7.7e-190	3.05e-188	GenBody_Dmr;chr6:56613891-56614067;0.96;0.57;-0.39;1.10E-09;GenBody_Dmr;chr6:56709400-56709500;0.9;0.36;-0.54;8.14E-47;GenBody_Dmr;chr6:56716315-56716537;0.77;0.01;-0.76;1.47E-131	Up	K10382	GO:0005578//proteinaceous extracellular matrix;GO:0005874//microtubule;GO:0009925//basal plasma membrane;GO:0031410//cytoplasmic vesicle	GO:0005102//receptor binding;GO:0008017//microtubule binding;GO:0046872//metal ion binding	GO:0007010//cytoskeleton organization;GO:0007166//cell surface receptor linked signaling pathway;GO:0022402//cell cycle process
DST	NM_001144770	3.51496	16.0511	2.19109	5.85e-165	2.02e-163	Promoter_Dmr;chr6:56716315-56716537;0.77;0.01;-0.76;6.29E-273	3.51496	17.463	2.31272	7.7e-190	3.05e-188	Promoter_Dmr;chr6:56716315-56716537;0.77;0.01;-0.76;1.47E-131	Up	K10382	GO:0005578//proteinaceous extracellular matrix;GO:0005874//microtubule;GO:0009925//basal plasma membrane;GO:0031410//cytoplasmic vesicle	GO:0005102//receptor binding;GO:0008017//microtubule binding;GO:0046872//metal ion binding	GO:0007010//cytoskeleton organization;GO:0007166//cell surface receptor linked signaling pathway;GO:0022402//cell cycle process
DST	NM_183380	3.51496	16.0511	2.19109	5.85e-165	2.02e-163	Promoter_Dmr;chr6:56709398-56709500;0.91;0.44;-0.47;5.41E-52	3.51496	17.463	2.31272	7.7e-190	3.05e-188	Promoter_Dmr;chr6:56709400-56709500;0.9;0.36;-0.54;8.14E-47	Up	K10382	GO:0005578//proteinaceous extracellular matrix;GO:0005874//microtubule;GO:0009925//basal plasma membrane;GO:0031410//cytoplasmic vesicle	GO:0005102//receptor binding;GO:0008017//microtubule binding;GO:0046872//metal ion binding	GO:0007010//cytoskeleton organization;GO:0007166//cell surface receptor linked signaling pathway;GO:0022402//cell cycle process
DUS4L	NR_073005	10.1553	2.7304	-1.89505	3.83e-13	1.41e-12	Promoter_Dmr;chr7:107202147-107202338;0.99;0;-0.99;5.56E-46	10.1553	1.83469	-2.46863	1.71e-17	7.57e-17	Promoter_Dmr;chr7:107202147-107202338;0.99;0.02;-0.97;3.52E-43	Down	K05545	-	GO:0016627//oxidoreductase activity, acting on the CH-CH group of donors;GO:0030554//adenyl nucleotide binding	GO:0006399//tRNA metabolic process
DUSP5	NM_004419	2.05616	32.3902	3.97754	8.91e-94	1.69e-92	Promoter_Dmr;chr10:112255691-112255709;0.98;0.75;-0.23;1.36E-23	2.05616	52.4921	4.67408	1.07e-166	3.5e-165	Promoter_Dmr;chr10:112255691-112255709;0.98;0.61;-0.37;9.59E-35	Up	K04459	GO:0043231//intracellular membrane-bounded organelle	GO:0008138//protein tyrosine/serine/threonine phosphatase activity	GO:0006350;GO:0006464//protein modification process;GO:0006796//phosphate-containing compound metabolic process
DUSP6	NM_022652	0.750151	13.928	4.21466	1.19e-47	1.17e-46	GenBody_Dmr;chr12:89744880-89745552;0.98;0.03;-0.95;0	0.750151	22.7071	4.91982	1.25e-83	2.01e-82	GenBody_Dmr;chr12:89744880-89745552;0.98;0.01;-0.97;0	Up	K04459	GO:0031981//nuclear lumen	GO:0005488//binding;GO:0008138//protein tyrosine/serine/threonine phosphatase activity;GO:0016772//transferase activity, transferring phosphorus-containing groups	GO:0001932//regulation of protein phosphorylation;GO:0006470//protein dephosphorylation;GO:0006915//apoptotic process;GO:0006950//response to stress;GO:0010033//response to organic substance;GO:0043409//negative regulation of MAPKKK cascade;GO:0046620//regulation of organ growth;GO:0048869
DUSP7	NM_001947	2.38684	26.5037	3.47302	7.06e-88	1.25e-86	GenBody_Dmr;chr3:52089749-52089780;0.52;0;-0.52;8.36E-34	2.38684	32.7107	3.77659	7.09e-115	1.55e-113	GenBody_Dmr;chr3:52089749-52089780;0.52;0;-0.52;1.96E-30	Up	K04459	GO:0031981//nuclear lumen;GO:0044444//cytoplasmic part	GO:0005488//binding;GO:0008138//protein tyrosine/serine/threonine phosphatase activity	GO:0006470//protein dephosphorylation;GO:0043405//regulation of MAP kinase activity
DUSP8	NM_004420	4.53133	2.22487	-1.02622	1.64e-05	3.84e-05	Promoter_Dmr;chr11:1592587-1592786;0.01;0.79;0.78;1.63E-272;Promoter_Dmr;chr11:1595003-1595027;0.03;0.51;0.48;1.02E-37;GenBody_Dmr;chr11:1575428-1575608;0.58;0.78;0.2;3.96E-12;GenBody_Dmr;chr11:1592587-1592786;0.01;0.79;0.78;1.63E-272	4.53133	1.05143	-2.10758	3.18e-13	1.17e-12	Promoter_Dmr;chr11:1592587-1592932;0.01;0.6;0.59;4.64E-265;Promoter_Dmr;chr11:1594254-1594269;0;0.31;0.31;9.08E-13;GenBody_Dmr;chr11:1585831-1585923;0.96;0.64;-0.32;4.72E-30;GenBody_Dmr;chr11:1592587-1592932;0.01;0.6;0.59;4.64E-265	Down	K04459	GO:0043231//intracellular membrane-bounded organelle	GO:0008138//protein tyrosine/serine/threonine phosphatase activity	GO:0000165//MAPKKK cascade;GO:0006464//protein modification process;GO:0006796//phosphate-containing compound metabolic process
DUSP9	NM_001395	0.404786	2.40792	2.57255	1.45e-05	3.4e-05	Promoter_Dmr;chrX:152907657-152908260;0.9;0.33;-0.57;0;GenBody_Dmr;chrX:152907657-152908260;0.9;0.33;-0.57;0;GenBody_Dmr;chrX:152909050-152909738;0.4;0.03;-0.37;2.63E-246;GenBody_Dmr;chrX:152909780-152909824;0.66;0.01;-0.65;3.51E-51;GenBody_Dmr;chrX:152912444-152912738;0.67;0.01;-0.66;6.06E-104	0.404786	1.97242	2.28473	0.000278424	0.00058257	Promoter_Dmr;chrX:152907709-152908260;0.9;0.09;-0.81;0;GenBody_Dmr;chrX:152907709-152908260;0.9;0.09;-0.81;0;GenBody_Dmr;chrX:152909086-152909738;0.37;0.01;-0.36;4.08E-299;GenBody_Dmr;chrX:152909780-152909824;0.66;0;-0.66;8.48E-53;GenBody_Dmr;chrX:152912444-152912738;0.71;0.04;-0.67;2.77E-85	Up	K04459	GO:0043231//intracellular membrane-bounded organelle	GO:0008138//protein tyrosine/serine/threonine phosphatase activity	GO:0000165//MAPKKK cascade;GO:0006464//protein modification process;GO:0006796//phosphate-containing compound metabolic process
DUXA	NM_001012729	0.868851	5.91501	2.7672	2.13e-17	9.39e-17	GenBody_Dmr;chr19:57664263-57664302;0.61;0.91;0.3;1.23E-11	0.868851	4.35129	2.32426	5.81e-11	1.91e-10	GenBody_Dmr;chr19:57664263-57664302;0.61;0.95;0.34;2.90E-11	Up	K11447;K00939;K09452	GO:0043231//intracellular membrane-bounded organelle	GO:0001071//nucleic acid binding transcription factor activity;GO:0003677//DNA binding	GO:0006351//transcription, DNA-dependent
DYRK1B	NM_006484	9.23276	1.28605	-2.84381	5.78e-21	2.94e-20	Promoter_Dmr;chr19:40323922-40324428;0.03;0.68;0.65;0;Promoter_Dmr;chr19:40324740-40324794;0.08;0.51;0.43;1.54E-61;GenBody_Dmr;chr19:40323922-40324428;0.03;0.68;0.65;0;5-UTR_dmr;chr19:40324740-40324794;0.08;0.51;0.43;1.54E-61	9.23276	0.774601	-3.57524	2.89e-25	1.66e-24	Promoter_Dmr;chr19:40323922-40324428;0.03;0.74;0.71;0;Promoter_Dmr;chr19:40324740-40324794;0.08;0.66;0.58;4.47E-99;GenBody_Dmr;chr19:40323922-40324428;0.03;0.74;0.71;0;5-UTR_dmr;chr19:40324740-40324794;0.08;0.66;0.58;4.47E-99	Down	K08825	GO:0043231//intracellular membrane-bounded organelle	GO:0003712//transcription cofactor activity;GO:0004672//protein kinase activity;GO:0032559	GO:0000768//syncytium formation by plasma membrane fusion;GO:0006355//regulation of transcription, DNA-dependent;GO:0006464//protein modification process
DYRK4	NM_003845	1.4588	4.13229	1.50216	0.000400362	0.000827976	GenBody_Dmr;chr12:4714109-4714195;0.87;0;-0.87;7.57E-282	1.4588	6.34673	2.12123	2.66e-08	7.54e-08	GenBody_Dmr;chr12:4714109-4714195;0.87;0;-0.87;1.05077668565816e-314	Up	K08825	GO:0044424//intracellular part	GO:0004672//protein kinase activity;GO:0032559;GO:0043169//cation binding	GO:0006464//protein modification process
DYX1C1	NM_130810	0.321768	30.5188	6.56753	7.02e-81	1.14e-79	GenBody_Dmr;chr15:55726756-55726864;0.59;0.97;0.38;8.41E-48	0.321768	16.9257	5.71705	2.65e-48	2.6e-47	GenBody_Dmr;chr15:55726756-55726864;0.59;0.98;0.39;2.95E-74;GenBody_Dmr;chr15:55738124-55738161;0.76;0.97;0.21;2.06E-26	Up	K09553	GO:0043231//intracellular membrane-bounded organelle	-	-
DZIP1L	NM_173543	0.01	3.13112	8.29053	8.9e-18	3.98e-17	GenBody_Dmr;chr3:137787054-137787105;0.38;0.89;0.51;1.80E-82	0.01	2.64356	8.04634	4.95e-15	1.98e-14	GenBody_Dmr;chr3:137787054-137787105;0.38;0.94;0.56;5.47E-114	Up	-	GO:0044464//cell part	GO:0046914//transition metal ion binding	-
DZIP1	NM_198968	0.103174	10.3057	6.64223	1.93e-113	4.39e-112	Promoter_Dmr;chr13:96296368-96297114;0.96;0.01;-0.95;0;GenBody_Dmr;chr13:96296368-96297114;0.96;0.01;-0.95;0	0.103174	9.662	6.54918	2.66e-105	5.38e-104	Promoter_Dmr;chr13:96296368-96297114;0.96;0;-0.96;0;GenBody_Dmr;chr13:96296368-96297114;0.96;0;-0.96;0	Up	K11447;K01539;K00939	GO:0032991//macromolecular complex;GO:0043231//intracellular membrane-bounded organelle	GO:0046914//transition metal ion binding	GO:0003006//developmental process involved in reproduction;GO:0048232//male gamete generation;GO:0048869
E2F8	NM_001256372	7.05524	2.77735	-1.34498	1.15e-09	3.55e-09	Promoter_Dmr;chr11:19263037-19263478;0.06;0.35;0.29;3.28E-209	7.05524	2.58048	-1.45105	1.53e-10	4.95e-10	Promoter_Dmr;chr11:19263300-19263478;0.22;0.78;0.56;1.03E-182	Down	K09391	GO:0043231//intracellular membrane-bounded organelle;GO:0043234//protein complex	GO:0001071//nucleic acid binding transcription factor activity;GO:0003676//nucleic acid binding;GO:0042802//identical protein binding	GO:0006351//transcription, DNA-dependent;GO:0010468//regulation of gene expression
E4F1	NM_004424	6.10134	13.6664	1.16344	3.47e-10	1.1e-09	GenBody_Dmr;chr16:2274518-2274779;0.86;0.03;-0.83;0	6.10134	15.9815	1.38921	8.64e-15	3.42e-14	GenBody_Dmr;chr16:2274518-2274779;0.86;0.02;-0.84;0	Up	K09228	GO:0005634//nucleus;GO:0015630//microtubule cytoskeleton;GO:0044446//intracellular organelle part	GO:0001071//nucleic acid binding transcription factor activity;GO:0003712//transcription cofactor activity;GO:0046872//metal ion binding	GO:0006259//DNA metabolic process;GO:0007275//multicellular organismal development;GO:0007346//regulation of mitotic cell cycle
EBI3	NM_005755	0.168679	5.35148	4.98759	4.68e-09	1.39e-08	GenBody_Dmr;chr19:4232914-4233130;0.46;0.96;0.5;6.65E-131	0.168679	3.25346	4.26963	1.82e-05	4.23e-05	GenBody_Dmr;chr19:4232914-4233130;0.46;0.91;0.45;6.15E-120;GenBody_Dmr;chr19:4234787-4234810;0.96;0.47;-0.49;8.41E-27	Up	K05059;K05056	GO:0016020//membrane;GO:0044421//extracellular region part	GO:0004888//transmembrane signaling receptor activity;GO:0005126//cytokine receptor binding	GO:0002460//adaptive immune response based on somatic recombination of immune receptors built from immunoglobulin superfamily domains;GO:0042102//positive regulation of T cell proliferation;GO:0042108//positive regulation of cytokine biosynthetic process
EDNRB	NM_000115	0.01	0.642648	6.00596	3.27e-05	7.48e-05	GenBody_Dmr;chr13:78493232-78493632;0.8;0.01;-0.79;1.15142333695344e-313	0.01	0.789627	6.3031	3.31e-06	8.15e-06	GenBody_Dmr;chr13:78493232-78493632;0.8;0.01;-0.79;0	Up	K04198	GO:0005626//insoluble fraction;GO:0005635//nuclear envelope;GO:0016021//integral to membrane	GO:0004962//endothelin receptor activity;GO:0031701//angiotensin receptor binding	GO:0001667//ameboidal cell migration;GO:0001932//regulation of protein phosphorylation;GO:0006915//apoptotic process;GO:0007186//G-protein coupled receptor signaling pathway;GO:0007399//nervous system development;GO:0007494//midgut development;GO:0014821;GO:0023060;GO:0030595//leukocyte chemotaxis;GO:0031280;GO:0033555//multicellular organismal response to stress;GO:0042127//regulation of cell pr…
EDNRB	NM_001201397	0.01	0.642648	6.00596	3.27e-05	7.48e-05	Promoter_Dmr;chr13:78493232-78493632;0.8;0.01;-0.79;1.15142333695344e-313	0.01	0.789627	6.3031	3.31e-06	8.15e-06	Promoter_Dmr;chr13:78493232-78493632;0.8;0.01;-0.79;0	Up	K04198	GO:0005626//insoluble fraction;GO:0005635//nuclear envelope;GO:0016021//integral to membrane	GO:0004962//endothelin receptor activity;GO:0031701//angiotensin receptor binding	GO:0001667//ameboidal cell migration;GO:0001932//regulation of protein phosphorylation;GO:0006915//apoptotic process;GO:0007186//G-protein coupled receptor signaling pathway;GO:0007399//nervous system development;GO:0007494//midgut development;GO:0014821;GO:0023060;GO:0030595//leukocyte chemotaxis;GO:0031280;GO:0033555//multicellular organismal response to stress;GO:0042127//regulation of cell pr…
EFEMP2	NR_037718	0.184935	16.5016	6.47944	5.92e-51	6.17e-50	Promoter_Dmr;chr11:65639697-65640487;0.77;0.03;-0.74;0;GenBody_Dmr;chr11:65639697-65640487;0.77;0.03;-0.74;0	0.184935	13.7987	6.22137	5.27e-42	4.55e-41	Promoter_Dmr;chr11:65639697-65640473;0.8;0.05;-0.75;0;GenBody_Dmr;chr11:65639697-65640473;0.8;0.05;-0.75;0	Up	K08023	GO:0005578//proteinaceous extracellular matrix;GO:0044464//cell part	GO:0004872//receptor activity;GO:0005198//structural molecule activity;GO:0046872//metal ion binding	GO:0007599//hemostasis
EFHD1	NM_001243252	26.4553	3.45873	-2.93524	6.25e-47	6.05e-46	GenBody_Dmr;chr2:233471248-233471323;0.86;0.6;-0.26;5.84E-20;GenBody_Dmr;chr2:233489985-233490130;0.22;0.99;0.77;4.83E-67	26.4553	2.16424	-3.61163	1.05e-55	1.15e-54	Promoter_Dmr;chr2:233471213-233471234;0.72;0.96;0.24;7.99E-08;GenBody_Dmr;chr2:233471213-233471234;0.72;0.96;0.24;7.99E-08;GenBody_Dmr;chr2:233471248-233471316;0.86;0.43;-0.43;1.26E-51;GenBody_Dmr;chr2:233489985-233490130;0.22;0.98;0.76;5.66E-47	Down	-	GO:0019866//organelle inner membrane;GO:0043231//intracellular membrane-bounded organelle	GO:0046872//metal ion binding	GO:0030030//cell projection organization
EFHD1	NM_025202	26.4553	3.45873	-2.93524	6.25e-47	6.05e-46	GenBody_Dmr;chr2:233498001-233499727;0.68;0.01;-0.67;0	26.4553	2.16424	-3.61163	1.05e-55	1.15e-54	GenBody_Dmr;chr2:233497962-233499727;0.66;0.03;-0.63;0	Down	-	GO:0019866//organelle inner membrane;GO:0043231//intracellular membrane-bounded organelle	GO:0046872//metal ion binding	GO:0030030//cell projection organization
EFNA3	NM_004952	10.7673	3.77402	-1.51248	1.46e-08	4.23e-08	GenBody_Dmr;chr1:155052093-155052192;0.01;0.65;0.64;4.47E-90;GenBody_Dmr;chr1:155052530-155052828;0.01;0.69;0.68;0;GenBody_Dmr;chr1:155052909-155053424;0;0.24;0.24;1.23E-112;GenBody_Dmr;chr1:155053667-155053800;0.43;0;-0.43;8.83E-44	10.7673	3.09145	-1.8003	1.89e-10	6.04e-10	GenBody_Dmr;chr1:155052093-155052192;0.01;0.67;0.66;6.27E-94;GenBody_Dmr;chr1:155052530-155053398;0;0.38;0.38;0;GenBody_Dmr;chr1:155053667-155053800;0.43;0.01;-0.42;4.82E-32;GenBody_Dmr;chr1:155054672-155054807;0.97;0.59;-0.38;1.84E-103	Down	K05462	GO:0016021//integral to membrane	GO:0005003//ephrin receptor activity	GO:0007154//cell communication;GO:0050767//regulation of neurogenesis
EFNA4	NM_182690	18.8344	8.13181	-1.21172	8.46e-08	2.33e-07	Promoter_Dmr;chr1:155034659-155035379;0.43;0.93;0.5;0	18.8344	5.39671	-1.80321	9e-13	3.25e-12	Promoter_Dmr;chr1:155034658-155035379;0.43;0.97;0.54;0	Down	K05462	GO:0016021//integral to membrane	GO:0005003//ephrin receptor activity	GO:0007154//cell communication
EFNA5	NM_001962	1.52579	7.52759	2.30263	9.75e-28	6.14e-27	GenBody_Dmr;chr5:107004779-107005700;0.2;0;-0.2;1.36E-139	1.52579	6.23253	2.03026	7.04e-20	3.43e-19	GenBody_Dmr;chr5:107004779-107005048;0.3;0;-0.3;8.02E-40	Up	K05462	GO:0031225//anchored to membrane;GO:0044421//extracellular region part;GO:0044459//plasma membrane part	GO:0005102//receptor binding	GO:0007154//cell communication;GO:0007411//axon guidance;GO:0007417//central nervous system development
EFNB1	NM_004429	2.43424	16.4915	2.76018	8.59e-46	8.12e-45	GenBody_Dmr;chrX:68049876-68050458;0.65;0.01;-0.64;0	2.43424	21.1222	3.11722	3.65e-65	4.64e-64	GenBody_Dmr;chrX:68049876-68050458;0.65;0;-0.65;0	Up	K05463	GO:0000267//cell fraction;GO:0016021//integral to membrane	GO:0005102//receptor binding	GO:0001667//ameboidal cell migration;GO:0006935//chemotaxis;GO:0007154//cell communication;GO:0007169//transmembrane receptor protein tyrosine kinase signaling pathway;GO:0009790//embryo development;GO:0042098//T cell proliferation;GO:0048731;GO:0048869
EFR3B	NM_014971	7.67494	0.973569	-2.9788	1.16e-51	1.23e-50	GenBody_Dmr;chr2:25352769-25352918;0.72;0.94;0.22;1.05E-18	7.67494	1.96749	-1.9638	7.59e-32	5.23e-31	GenBody_Dmr;chr2:25352769-25352918;0.72;0.95;0.23;4.42E-22	Down	K11447;K00939;K00591	-	-	-
EGFLAM	NM_152403	0.01	1.53125	7.25856	2.16e-12	7.67e-12	Promoter_Dmr;chr5:38258615-38258632;0.49;0.11;-0.38;9.94E-15;GenBody_Dmr;chr5:38358273-38358375;0.35;0.91;0.56;1.69E-64;5-UTR_dmr;chr5:38258615-38258632;0.49;0.11;-0.38;9.94E-15	0.01	2.65333	8.05166	8.17e-21	4.1e-20	Promoter_Dmr;chr5:38257906-38258069;0.78;0.99;0.21;3.91E-20;Promoter_Dmr;chr5:38258615-38258630;0.44;0.12;-0.32;4.90E-13;Promoter_Dmr;chr5:38258919-38258945;0.13;0.43;0.3;4.14E-45;Promoter_Dmr;chr5:38258968-38259123;0.17;0.38;0.21;6.04E-35;GenBody_Dmr;chr5:38258919-38258945;0.13;0.43;0.3;4.14E-45;GenBody_Dmr;chr5:38258968-38259123;0.17;0.38;0.21;6.04E-35;GenBody_Dmr;chr5:38358273-38358375;0.35;0.…	Up	K06255;K06254	GO:0005578//proteinaceous extracellular matrix;GO:0044459//plasma membrane part	GO:0030247//polysaccharide binding	GO:0010810//regulation of cell-substrate adhesion;GO:0018149//peptide cross-linking;GO:0043062//extracellular structure organization
EGFLAM	NM_182801	0.01	1.53125	7.25856	2.16e-12	7.67e-12	GenBody_Dmr;chr5:38445834-38446340;0.84;0.01;-0.83;1.35373986960502e-321;GenBody_Dmr;chr5:38451830-38451859;0.68;0.99;0.31;1.53E-27;GenBody_Dmr;chr5:38462005-38462095;0.48;0.95;0.47;1.47E-37	0.01	2.65333	8.05166	8.17e-21	4.1e-20	GenBody_Dmr;chr5:38445834-38446340;0.84;0.06;-0.78;1.91E-274;GenBody_Dmr;chr5:38451830-38451859;0.68;0.98;0.3;3.54E-17;GenBody_Dmr;chr5:38462005-38462095;0.48;0.92;0.44;2.38E-24	Up	K06255;K06254	GO:0005578//proteinaceous extracellular matrix;GO:0044459//plasma membrane part	GO:0030247//polysaccharide binding	GO:0010810//regulation of cell-substrate adhesion;GO:0018149//peptide cross-linking;GO:0043062//extracellular structure organization
EGFR	NM_005228	0.517659	22.9583	5.47087	1.26e-175	4.66e-174	GenBody_Dmr;chr7:55087330-55088053;0.95;0;-0.95;0;GenBody_Dmr;chr7:55146665-55146742;0.98;0.01;-0.97;1.60E-176;GenBody_Dmr;chr7:55201206-55201387;0.94;0.01;-0.93;5.59E-125	0.517659	24.6637	5.57424	9.68e-189	3.81e-187	GenBody_Dmr;chr7:55087330-55088053;0.95;0.01;-0.94;0;GenBody_Dmr;chr7:55146665-55146742;0.98;0.02;-0.96;1.06E-162;GenBody_Dmr;chr7:55201206-55201387;0.94;0.01;-0.93;6.88E-111	Up	K04361	GO:0030128//clathrin coat of endocytic vesicle;GO:0031224//intrinsic to membrane;GO:0044421//extracellular region part;GO:0044459//plasma membrane part	GO:0003779//actin binding;GO:0004709//MAP kinase kinase kinase activity;GO:0004714//transmembrane receptor protein tyrosine kinase activity;GO:0019838//growth factor binding;GO:0019902//phosphatase binding;GO:0030234//enzyme regulator activity;GO:0032559;GO:0043566//structure-specific DNA binding;GO:0046983//protein dimerization activity	GO:0000165//MAPKKK cascade;GO:0001701//in utero embryonic development;GO:0001775//cell activation;GO:0001932//regulation of protein phosphorylation;GO:0002009//morphogenesis of an epithelium;GO:0006915//apoptotic process;GO:0006950//response to stress;GO:0007155//cell adhesion;GO:0007169//transmembrane receptor protein tyrosine kinase signaling pathway;GO:0007346//regulation of mitotic cell cycle…
EGLN3	NM_022073	11.4635	0.917697	-3.64289	3.5e-34	2.61e-33	Promoter_Dmr;chr14:34419643-34420100;0.01;0.54;0.53;0;GenBody_Dmr;chr14:34419643-34420100;0.01;0.54;0.53;0	11.4635	1.30106	-3.13929	1.1e-29	7.16e-29	Promoter_Dmr;chr14:34419643-34420100;0.01;0.58;0.57;0;GenBody_Dmr;chr14:34419643-34420100;0.01;0.58;0.57;0	Down	K09592	GO:0043231//intracellular membrane-bounded organelle	GO:0016701//oxidoreductase activity, acting on single donors with incorporation of molecular oxygen;GO:0019842//vitamin binding;GO:0046914//transition metal ion binding	GO:0006950//response to stress;GO:0008152//metabolic process;GO:0008283//cell proliferation;GO:0012501//programmed cell death
EGR2	NM_001136178	0.01	3.27531	8.35549	5.55e-16	2.32e-15	Promoter_Dmr;chr10:64578520-64578762;0.41;0;-0.41;0;GenBody_Dmr;chr10:64578520-64578762;0.41;0;-0.41;0	0.01	4.34005	8.76157	8.17e-21	4.1e-20	Promoter_Dmr;chr10:64578520-64578762;0.41;0.01;-0.4;0;GenBody_Dmr;chr10:64577519-64577608;0.29;0.03;-0.26;2.91E-11;GenBody_Dmr;chr10:64578520-64578762;0.41;0.01;-0.4;0	Up	K12496	GO:0043231//intracellular membrane-bounded organelle	GO:0001071//nucleic acid binding transcription factor activity;GO:0003676//nucleic acid binding;GO:0019899//enzyme binding;GO:0046872//metal ion binding;GO:0046914//transition metal ion binding	GO:0001503//ossification;GO:0006357//regulation of transcription from RNA polymerase II promoter;GO:0007411//axon guidance;GO:0007422//peripheral nervous system development;GO:0007610//behavior;GO:0008366//axon ensheathment;GO:0021594;GO:0021604;GO:0043434//response to peptide hormone stimulus;GO:0048167//regulation of synaptic plasticity
EGR3	NM_001199880	2.99065	0.177017	-4.0785	3.5e-16	1.47e-15	GenBody_Dmr;chr8:22548966-22550004;0.14;0.98;0.84;0	2.99065	1.0422	-1.52083	3.55e-06	8.73e-06	GenBody_Dmr;chr8:22548883-22550004;0.16;0.98;0.82;0	Down	K12497	GO:0043231//intracellular membrane-bounded organelle	GO:0001071//nucleic acid binding transcription factor activity;GO:0003676//nucleic acid binding;GO:0046914//transition metal ion binding	GO:0007268//synaptic transmission;GO:0007399//nervous system development;GO:0010468//regulation of gene expression;GO:0048511//rhythmic process;GO:0048513//organ development
EGR3	NM_001199881	2.99065	0.177017	-4.0785	3.5e-16	1.47e-15	Promoter_Dmr;chr8:22548966-22550004;0.14;0.98;0.84;0	2.99065	1.0422	-1.52083	3.55e-06	8.73e-06	Promoter_Dmr;chr8:22548883-22550004;0.16;0.98;0.82;0	Down	K12497	GO:0043231//intracellular membrane-bounded organelle	GO:0001071//nucleic acid binding transcription factor activity;GO:0003676//nucleic acid binding;GO:0046914//transition metal ion binding	GO:0007268//synaptic transmission;GO:0007399//nervous system development;GO:0010468//regulation of gene expression;GO:0048511//rhythmic process;GO:0048513//organ development
EGR3	NM_004430	2.99065	0.177017	-4.0785	3.5e-16	1.47e-15	Promoter_Dmr;chr8:22550362-22550380;0.01;0.96;0.95;1.01E-104;GenBody_Dmr;chr8:22550362-22550380;0.01;0.96;0.95;1.01E-104	2.99065	1.0422	-1.52083	3.55e-06	8.73e-06	Promoter_Dmr;chr8:22550362-22550380;0.01;0.81;0.8;1.64E-58;GenBody_Dmr;chr8:22550362-22550380;0.01;0.81;0.8;1.64E-58	Down	K12497	GO:0043231//intracellular membrane-bounded organelle	GO:0001071//nucleic acid binding transcription factor activity;GO:0003676//nucleic acid binding;GO:0046914//transition metal ion binding	GO:0007268//synaptic transmission;GO:0007399//nervous system development;GO:0010468//regulation of gene expression;GO:0048511//rhythmic process;GO:0048513//organ development
EHD1	NM_006795	18.0898	44.6441	1.30329	2.3e-47	2.24e-46	GenBody_Dmr;chr11:64626136-64626221;0.97;0.27;-0.7;4.97E-73;GenBody_Dmr;chr11:64635803-64635928;0.96;0.2;-0.76;0;GenBody_Dmr;chr11:64643795-64643930;0.8;0.2;-0.6;6.83E-39	18.0898	76.7896	2.08573	1.04e-153	3.11e-152	GenBody_Dmr;chr11:64626136-64626221;0.97;0.41;-0.56;3.54E-45;GenBody_Dmr;chr11:64635803-64635928;0.96;0.31;-0.65;2.72E-254;GenBody_Dmr;chr11:64643717-64643930;0.82;0.13;-0.69;8.53E-37	Up	K12483	GO:0005769//early endosome;GO:0010008//endosome membrane;GO:0016023//cytoplasmic membrane-bounded vesicle	GO:0017111//nucleoside-triphosphatase activity;GO:0032559;GO:0032561//guanyl ribonucleotide binding;GO:0046872//metal ion binding	GO:0009207;GO:0010878//cholesterol storage;GO:0016192//vesicle-mediated transport;GO:0034381//plasma lipoprotein particle clearance;GO:0055092//sterol homeostasis
EHD2	NM_014601	0.861146	38.0461	5.46535	1.91e-186	7.68e-185	GenBody_Dmr;chr19:48222571-48222689;0.99;0.18;-0.81;1.19E-74;GenBody_Dmr;chr19:48233428-48233577;0.45;0.05;-0.4;3.39E-14	0.861146	32.3999	5.23359	8.86e-155	2.67e-153	GenBody_Dmr;chr19:48222571-48222689;0.99;0.02;-0.97;6.41E-97;GenBody_Dmr;chr19:48233429-48233577;0.44;0.11;-0.33;2.99E-08	Up	K12469	GO:0005626//insoluble fraction;GO:0031090//organelle membrane;GO:0043231//intracellular membrane-bounded organelle	GO:0005515//protein binding;GO:0017111//nucleoside-triphosphatase activity;GO:0032559;GO:0032561//guanyl ribonucleotide binding;GO:0046872//metal ion binding	GO:0009207;GO:0016192//vesicle-mediated transport;GO:0030036//actin cytoskeleton organization
EIF4B	NM_001417	367.959	150.497	-1.28981	0	0	GenBody_Dmr;chr12:53402546-53402690;0.94;0.04;-0.9;4.76E-214	367.959	139.978	-1.39434	0	0	GenBody_Dmr;chr12:53402546-53402690;0.94;0.06;-0.88;1.19E-158	Down	K03258	GO:0043234//protein complex;GO:0044444//cytoplasmic part	GO:0005488//binding	GO:0006413//translational initiation
EIF4E3	NM_001134649	3.51988	0.154413	-4.51066	3.59e-28	2.29e-27	GenBody_Dmr;chr3:71803400-71804209;0.3;0.82;0.52;0	3.51988	0.474322	-2.89159	1.06e-19	5.12e-19	Promoter_Dmr;chr3:71802608-71803216;0.01;0.57;0.56;0;GenBody_Dmr;chr3:71803374-71804209;0.3;0.85;0.55;0	Down	K04301;K03259	GO:0034518;GO:0044424//intracellular part	GO:0008135//translation factor activity, nucleic acid binding	GO:0006446//regulation of translational initiation
EIF4E3	NM_001134651	3.51988	0.154413	-4.51066	3.59e-28	2.29e-27	Promoter_Dmr;chr3:71774726-71774761;0.31;0.02;-0.29;3.51E-17	3.51988	0.474322	-2.89159	1.06e-19	5.12e-19	Promoter_Dmr;chr3:71774348-71774376;0;0.25;0.25;8.15E-28;Promoter_Dmr;chr3:71774726-71774817;0.42;0.08;-0.34;6.97E-46	Down	K04301;K03259	GO:0034518;GO:0044424//intracellular part	GO:0008135//translation factor activity, nucleic acid binding	GO:0006446//regulation of translational initiation
EIF4E3	NM_173359	3.51988	0.154413	-4.51066	3.59e-28	2.29e-27	GenBody_Dmr;chr3:71774726-71774761;0.31;0.02;-0.29;3.51E-17;GenBody_Dmr;chr3:71802608-71802885;0.01;0.86;0.85;0	3.51988	0.474322	-2.89159	1.06e-19	5.12e-19	GenBody_Dmr;chr3:71774348-71774376;0;0.25;0.25;8.15E-28;GenBody_Dmr;chr3:71774726-71774817;0.42;0.08;-0.34;6.97E-46;GenBody_Dmr;chr3:71802608-71803216;0.01;0.57;0.56;0	Down	K04301;K03259	GO:0034518;GO:0044424//intracellular part	GO:0008135//translation factor activity, nucleic acid binding	GO:0006446//regulation of translational initiation
ELAVL2	NM_001171197	0.01	11.0334	10.1077	3.05e-66	4.04e-65	Promoter_Dmr;chr9:23821102-23821264;0.97;0.06;-0.91;2.82E-215	0.01	10.5235	10.0394	8.28e-63	1.03e-61	Promoter_Dmr;chr9:23821102-23821264;0.97;0.15;-0.82;5.49E-121	Up	K13208	-	GO:0003729//mRNA binding	GO:0006351//transcription, DNA-dependent
ELAVL2	NM_004432	0.01	11.0334	10.1077	3.05e-66	4.04e-65	GenBody_Dmr;chr9:23783918-23784020;0.31;0.97;0.66;6.85E-41;GenBody_Dmr;chr9:23821102-23821264;0.97;0.06;-0.91;2.82E-215	0.01	10.5235	10.0394	8.28e-63	1.03e-61	GenBody_Dmr;chr9:23821102-23821264;0.97;0.15;-0.82;5.49E-121;GenBody_Dmr;chr9:23824530-23824642;0.57;0.94;0.37;2.77E-14	Up	K13208	-	GO:0003729//mRNA binding	GO:0006351//transcription, DNA-dependent
ELF3	NM_004433	21.3828	0.471104	-5.50426	2.93e-96	5.71e-95	Promoter_Dmr;chr1:201979743-201979794;0.01;0.94;0.93;9.69E-241;GenBody_Dmr;chr1:201981874-201982193;0.64;0.93;0.29;8.67E-33;5-UTR_dmr;chr1:201979743-201979794;0.01;0.94;0.93;9.69E-241	21.3828	0.01	-11.0622	6.36e-108	1.32e-106	Promoter_Dmr;chr1:201979743-201979794;0.01;0.98;0.97;9.04E-290;GenBody_Dmr;chr1:201981874-201982193;0.64;0.92;0.28;2.93E-30;5-UTR_dmr;chr1:201979743-201979794;0.01;0.98;0.97;9.04E-290	Down	K09429	GO:0043231//intracellular membrane-bounded organelle	GO:0001071//nucleic acid binding transcription factor activity;GO:0003677//DNA binding;GO:0003712//transcription cofactor activity	GO:0001701//in utero embryonic development;GO:0006351//transcription, DNA-dependent;GO:0006952//defense response;GO:0009888//tissue development;GO:0010468//regulation of gene expression;GO:0030154//cell differentiation;GO:0043062//extracellular structure organization;GO:0048771//tissue remodeling
ELFN2	NM_052906	0.0925226	1.10076	3.57255	8.56e-11	2.81e-10	GenBody_Dmr;chr22:37815763-37816345;0.97;0.47;-0.5;0;GenBody_Dmr;chr22:37822750-37823109;0.64;0.01;-0.63;7.72E-107	0.0925226	1.08013	3.54526	1.74e-10	5.6e-10	Promoter_Dmr;chr22:37822972-37823109;0.64;0.25;-0.39;1.25E-22;GenBody_Dmr;chr22:37815763-37816345;0.97;0.43;-0.54;0;GenBody_Dmr;chr22:37822972-37823109;0.64;0.25;-0.39;1.25E-22	Up	K06838;K06850	GO:0031224//intrinsic to membrane;GO:0043231//intracellular membrane-bounded organelle	-	-
ELK3	NM_005230	1.86699	23.9749	3.68274	1.29e-56	1.48e-55	GenBody_Dmr;chr12:96612647-96612705;0.95;0.7;-0.25;8.00E-20	1.86699	37.0032	4.30886	2.64e-96	4.93e-95	GenBody_Dmr;chr12:96612647-96612717;0.95;0.54;-0.41;6.75E-59	Up	K09430	GO:0031981//nuclear lumen	GO:0001071//nucleic acid binding transcription factor activity;GO:0003712//transcription cofactor activity;GO:0043565//sequence-specific DNA binding	GO:0006351//transcription, DNA-dependent;GO:0009611//response to wounding;GO:0010468//regulation of gene expression;GO:0023060;GO:0048646//anatomical structure formation involved in morphogenesis
ELL2	NM_012081	3.38843	16.0364	2.24266	6.91e-63	8.69e-62	GenBody_Dmr;chr5:95295920-95296028;0.96;0.01;-0.95;4.49E-142	3.38843	29.3679	3.11555	1.26e-161	3.98e-160	GenBody_Dmr;chr5:95295920-95296028;0.96;0.04;-0.92;9.44E-100	Up	K06088	GO:0043231//intracellular membrane-bounded organelle;GO:0043234//protein complex	GO:0003711//transcription elongation regulator activity	GO:0006354//transcription elongation, DNA-dependent;GO:0010468//regulation of gene expression
ELMO3	NM_024712	7.37823	0.301651	-4.61232	1.16e-24	6.71e-24	GenBody_Dmr;chr16:67232938-67234150;0.43;0.97;0.54;0	7.37823	0.231651	-4.99325	2.76e-25	1.59e-24	GenBody_Dmr;chr16:67232938-67234150;0.43;0.98;0.55;0	Down	K12366	GO:0043232	GO:0019904//protein domain specific binding	GO:0006897//endocytosis;GO:0012501//programmed cell death
ELMOD1	NM_018712	0.01	3.32398	8.37677	2.79e-16	1.18e-15	Promoter_Dmr;chr11:107461920-107462693;0.49;0.1;-0.39;0;GenBody_Dmr;chr11:107481187-107481283;0.13;0.96;0.83;5.17E-80	0.01	4.97435	8.95836	7.4e-24	4.09e-23	Promoter_Dmr;chr11:107461821-107462693;0.37;0.04;-0.33;0;GenBody_Dmr;chr11:107481187-107481283;0.13;0.98;0.85;1.98E-85;GenBody_Dmr;chr11:107504261-107504446;0.55;0.99;0.44;1.31E-13	Up	K11447;K04613;K00939	GO:0043232	-	GO:0006897//endocytosis
ELOVL4	NM_022726	1.75907	18.6857	3.40905	1.98e-58	2.33e-57	Promoter_Dmr;chr6:80657255-80657582;0.45;0.01;-0.44;2.72E-158	1.75907	20.0256	3.50896	1.44e-63	1.8e-62	Promoter_Dmr;chr6:80657489-80657582;0.69;0.04;-0.65;3.82E-48	Up	K10249	GO:0031090//organelle membrane;GO:0031224//intrinsic to membrane;GO:0043231//intracellular membrane-bounded organelle	GO:0004930//G-protein coupled receptor activity	GO:0006631//fatty acid metabolic process;GO:0006641//triglyceride metabolic process;GO:0050953//sensory perception of light stimulus
ELOVL6	NM_024090	4.2282	14.6153	1.78936	7.49e-25	4.34e-24	Promoter_Dmr;chr4:111119890-111120331;0.73;0.1;-0.63;4.95E-129	4.2282	9.2806	1.13417	7.13e-09	2.09e-08	Promoter_Dmr;chr4:111120141-111120331;0.75;0.21;-0.54;6.18E-95	Up	K10203	GO:0031227//intrinsic to endoplasmic reticulum membrane	GO:0016746//transferase activity, transferring acyl groups	GO:0006633//fatty acid biosynthetic process;GO:0006641//triglyceride metabolic process
EMILIN2	NM_032048	0.01	3.35511	8.39021	1.15e-21	5.99e-21	Promoter_Dmr;chr18:2847038-2847465;0.98;0.47;-0.51;0;GenBody_Dmr;chr18:2847038-2847465;0.98;0.47;-0.51;0;GenBody_Dmr;chr18:2905922-2906720;0.87;0.02;-0.85;0	0.01	2.55199	7.99548	1.49e-16	6.34e-16	Promoter_Dmr;chr18:2847038-2847661;0.97;0.45;-0.52;0;GenBody_Dmr;chr18:2847038-2847661;0.97;0.45;-0.52;0;GenBody_Dmr;chr18:2905922-2906720;0.87;0.01;-0.86;0	Up	K10352	GO:0031012//extracellular matrix	GO:0005201//extracellular matrix structural constituent;GO:0005488//binding	GO:0009987//cellular process
EML1	NM_004434	7.39185	2.28752	-1.69215	3.93e-16	1.65e-15	Promoter_Dmr;chr14:100259218-100259330;0.84;0.58;-0.26;2.03E-20;GenBody_Dmr;chr14:100358461-100358512;0.96;0.47;-0.49;1.99E-73;GenBody_Dmr;chr14:100402703-100402971;0.96;0.23;-0.73;1.45E-119	7.39185	2.38562	-1.63157	3.41e-15	1.37e-14	Promoter_Dmr;chr14:100259217-100259387;0.74;0.41;-0.33;2.81E-33;GenBody_Dmr;chr14:100358461-100358512;0.96;0.62;-0.34;3.38E-36;GenBody_Dmr;chr14:100402703-100402952;0.97;0.49;-0.48;9.73E-48	Down	K11127;K03130	GO:0015630//microtubule cytoskeleton	GO:0046872//metal ion binding	-
EML2	NM_001193268	6.19398	2.70729	-1.19402	4.64e-06	1.14e-05	Promoter_Dmr;chr19:46148786-46149021;0.94;0.67;-0.27;3.08E-37;Promoter_Dmr;chr19:46149510-46149619;0.16;0.97;0.81;6.80E-49	6.19398	2.36639	-1.38818	3.19e-07	8.45e-07	Promoter_Dmr;chr19:46149510-46149619;0.16;0.92;0.76;5.23E-28	Down	K03130	GO:0015630//microtubule cytoskeleton;GO:0043227//membrane-bounded organelle	GO:0005488//binding	GO:0050953//sensory perception of light stimulus;GO:0050954//sensory perception of mechanical stimulus
EN2	NM_001427	1.65067	0.01	-7.36691	1.64e-09	5e-09	Promoter_Dmr;chr7:155249452-155251128;0.29;0.98;0.69;0;GenBody_Dmr;chr7:155251260-155251911;0.4;0.97;0.57;0	1.65067	0.01	-7.36691	2.33e-09	7.04e-09	Promoter_Dmr;chr7:155249452-155251892;0.33;0.98;0.65;0	Down	K09319	-	GO:0003677//DNA binding	GO:0003002//regionalization;GO:0006357//regulation of transcription from RNA polymerase II promoter;GO:0007420//brain development;GO:0045165//cell fate commitment;GO:0048468//cell development
ENG	NM_001114753	0.121284	19.5398	7.33189	7.93e-94	1.5e-92	Promoter_Dmr;chr9:130616308-130617029;0.93;0.01;-0.92;0;GenBody_Dmr;chr9:130590720-130590763;0.46;0.99;0.53;1.81E-139;GenBody_Dmr;chr9:130601078-130601247;0.97;0.2;-0.77;9.91E-27;5-UTR_dmr;chr9:130616308-130617029;0.93;0.01;-0.92;0	0.121284	10.5269	6.43955	3.52e-49	3.51e-48	Promoter_Dmr;chr9:130616308-130617029;0.94;0.02;-0.92;0;GenBody_Dmr;chr9:130590720-130590763;0.46;0.98;0.52;2.47E-182;5-UTR_dmr;chr9:130616308-130617029;0.94;0.02;-0.92;0	Up	K06526	GO:0005626//insoluble fraction;GO:0009986//cell surface;GO:0031224//intrinsic to membrane;GO:0043235//receptor complex;GO:0044421//extracellular region part	GO:0004675//transmembrane receptor protein serine/threonine kinase activity;GO:0005160//transforming growth factor beta receptor binding;GO:0019838//growth factor binding;GO:0030247//polysaccharide binding;GO:0032403//protein complex binding;GO:0042802//identical protein binding;GO:0048029//monosaccharide binding	GO:0000122//negative regulation of transcription from RNA polymerase II promoter;GO:0001525//angiogenesis;GO:0001570//vasculogenesis;GO:0001666//response to hypoxia;GO:0001933//negative regulation of protein phosphorylation;GO:0001934//positive regulation of protein phosphorylation;GO:0001935//endothelial cell proliferation;GO:0003073//regulation of systemic arterial blood pressure;GO:0003143//em…
ENHO	NM_198573	0.886604	4.92246	2.47302	4.28e-05	9.73e-05	Promoter_Dmr;chr9:34522818-34522869;0.08;0.82;0.74;9.53E-242;5-UTR_dmr;chr9:34522818-34522869;0.08;0.82;0.74;9.53E-242	0.886604	4.5002	2.34363	0.000163477	0.000349924	Promoter_Dmr;chr9:34522818-34522892;0.07;0.56;0.49;9.40E-128;5-UTR_dmr;chr9:34522818-34522892;0.07;0.56;0.49;9.40E-128	Up	-	-	-	-
ENOSF1	NM_017512	7.92312	0.781971	-3.34088	3.7e-43	3.33e-42	Promoter_Dmr;chr18:712795-713016;0.15;0.98;0.83;0	7.92312	0.800679	-3.30677	3.92e-42	3.4e-41	Promoter_Dmr;chr18:712795-713016;0.15;0.98;0.83;0	Down	K00560	GO:0043231//intracellular membrane-bounded organelle	GO:0003824//catalytic activity;GO:0043169//cation binding	GO:0006520//cellular amino acid metabolic process
ENTPD2	NM_203468	3.69165	0.01	-8.52812	7.62e-13	2.77e-12	Promoter_Dmr;chr9:139947907-139949035;0.06;0.97;0.91;0;GenBody_Dmr;chr9:139944115-139944140;0.82;0.49;-0.33;2.10E-28;GenBody_Dmr;chr9:139947907-139949035;0.06;0.97;0.91;0	3.69165	0.01	-8.52812	1.24e-12	4.44e-12	Promoter_Dmr;chr9:139947843-139949035;0.07;0.97;0.9;0;GenBody_Dmr;chr9:139943559-139943605;0.95;0.69;-0.26;1.72E-43;GenBody_Dmr;chr9:139944114-139944144;0.75;0.42;-0.33;1.29E-42;GenBody_Dmr;chr9:139947843-139949035;0.07;0.97;0.9;0	Down	K01509	GO:0005604//basement membrane;GO:0031224//intrinsic to membrane	GO:0016462//pyrophosphatase activity;GO:0032559	GO:0001775//cell activation;GO:0007166//cell surface receptor linked signaling pathway;GO:0009137
ENTPD8	NM_198585	1.04669	0.01	-6.70969	0.000230838	0.000490495	Promoter_Dmr;chr9:140336081-140336356;0.01;0.9;0.89;0;GenBody_Dmr;chr9:140330478-140330832;0.39;0.09;-0.3;2.43E-108	1.04669	0.01	-6.70969	0.000269116	0.00056462	Promoter_Dmr;chr9:140336081-140336356;0.01;0.85;0.84;0	Down	K01510	GO:0005626//insoluble fraction;GO:0031224//intrinsic to membrane	GO:0016462//pyrophosphatase activity;GO:0032559	GO:0009123;GO:0009132//nucleoside diphosphate metabolic process
EOMES	NM_005442	0.210971	2.78885	3.72456	1.91e-09	5.8e-09	Promoter_Dmr;chr3:27763266-27763972;0.5;0.01;-0.49;0;GenBody_Dmr;chr3:27762458-27763072;0.04;0.86;0.82;0;GenBody_Dmr;chr3:27763266-27763972;0.5;0.01;-0.49;0	0.210971	3.64085	4.10916	1.06e-12	3.83e-12	Promoter_Dmr;chr3:27763144-27763972;0.49;0.01;-0.48;0;GenBody_Dmr;chr3:27762458-27763072;0.04;0.88;0.84;0;GenBody_Dmr;chr3:27763144-27763972;0.49;0.01;-0.48;0	Up	K10173	GO:0043231//intracellular membrane-bounded organelle	GO:0003676//nucleic acid binding;GO:0030528//transcription regulator activity	GO:0001704//formation of primary germ layer;GO:0001825//blastocyst formation;GO:0001837//epithelial to mesenchymal transition;GO:0002293;GO:0006350;GO:0010468//regulation of gene expression;GO:0021953//central nervous system neuron differentiation;GO:0045595//regulation of cell differentiation
EPB41L3	NM_012307	0.0871847	27.833	8.31851	1.13e-188	4.65e-187	Promoter_Dmr;chr18:5543527-5543700;0.87;0.18;-0.69;0;Promoter_Dmr;chr18:5543781-5543901;0.93;0.27;-0.66;6.76E-95;GenBody_Dmr;chr18:5398897-5398989;0.14;0.96;0.82;5.49E-201;GenBody_Dmr;chr18:5419731-5419784;0.02;0.98;0.96;8.45E-300;GenBody_Dmr;chr18:5427945-5428000;0.14;0.93;0.79;3.72E-169;GenBody_Dmr;chr18:5469679-5469834;0.21;0.98;0.77;9.37E-23;GenBody_Dmr;chr18:5489024-5489132;0.26;0.98;0.72;0;…	0.0871847	24.1179	8.11181	5.38e-162	1.7e-160	Promoter_Dmr;chr18:5543527-5543700;0.87;0.2;-0.67;0;Promoter_Dmr;chr18:5543773-5543901;0.86;0.23;-0.63;5.18E-90;GenBody_Dmr;chr18:5398897-5398989;0.14;0.97;0.83;4.98E-225;GenBody_Dmr;chr18:5419731-5419784;0.02;0.98;0.96;0;GenBody_Dmr;chr18:5427945-5428000;0.14;0.97;0.83;6.72E-178;GenBody_Dmr;chr18:5469679-5469834;0.21;0.95;0.74;3.19E-13;GenBody_Dmr;chr18:5489024-5489132;0.26;0.98;0.72;0;GenBody_D…	Up	K06107	GO:0030054//cell junction;GO:0033267//axon part;GO:0043232	GO:0008092//cytoskeletal protein binding	GO:0030036//actin cytoskeleton organization
EPCAM	NM_002354	242.405	67.3808	-1.84701	7.84e-207	3.65e-205	Promoter_Dmr;chr2:47596185-47596550;0;0.33;0.33;0;GenBody_Dmr;chr2:47597665-47597704;0.14;0.98;0.84;7.60E-42;5-UTR_dmr;chr2:47596185-47596550;0;0.33;0.33;0	242.405	7.1607	-5.08117	0	0	Promoter_Dmr;chr2:47596185-47596550;0;0.37;0.37;0;GenBody_Dmr;chr2:47597665-47597704;0.14;0.93;0.79;3.50E-19;5-UTR_dmr;chr2:47596185-47596550;0;0.37;0.37;0	Down	K06737	GO:0031224//intrinsic to membrane;GO:0043296//apical junction complex	GO:0005488//binding	GO:0008283//cell proliferation;GO:0035295//tube development
EPDR1	NM_001242948	0.222516	23.017	6.69265	1.51e-88	2.69e-87	Promoter_Dmr;chr7:37960538-37960569;0.98;0.01;-0.97;9.19E-228	0.222516	15.8122	6.15098	2.58e-59	3.02e-58	Promoter_Dmr;chr7:37960538-37960569;0.98;0;-0.98;1.32670058209427e-313	Up	-	GO:0000323//lytic vacuole	GO:0046872//metal ion binding	GO:0031589//cell-substrate adhesion
EPDR1	NM_017549	0.222516	23.017	6.69265	1.51e-88	2.69e-87	GenBody_Dmr;chr7:37960538-37960569;0.98;0.01;-0.97;9.19E-228	0.222516	15.8122	6.15098	2.58e-59	3.02e-58	GenBody_Dmr;chr7:37960538-37960569;0.98;0;-0.98;1.32670058209427e-313	Up	-	GO:0000323//lytic vacuole	GO:0046872//metal ion binding	GO:0031589//cell-substrate adhesion
EPHA1	NM_005232	5.52268	1.65402	-1.73939	6.87e-10	2.15e-09	Promoter_Dmr;chr7:143105438-143106134;0.03;0.88;0.85;0;GenBody_Dmr;chr7:143105438-143106134;0.03;0.88;0.85;0	5.52268	0.175199	-4.9783	5.32e-25	3.02e-24	Promoter_Dmr;chr7:143105437-143106134;0.04;0.86;0.82;0;GenBody_Dmr;chr7:143105437-143106134;0.04;0.86;0.82;0	Down	K05102	GO:0016021//integral to membrane	GO:0004714//transmembrane receptor protein tyrosine kinase activity;GO:0032559	GO:0006464//protein modification process;GO:0007169//transmembrane receptor protein tyrosine kinase signaling pathway;GO:0023060
EPHA2	NM_004431	5.46773	61.8564	3.49991	3.51e-249	2.04e-247	GenBody_Dmr;chr1:16467347-16467508;0.97;0.23;-0.74;9.02E-161;GenBody_Dmr;chr1:16471732-16471832;0.53;0.01;-0.52;1.51E-65;GenBody_Dmr;chr1:16473035-16473144;0.98;0;-0.98;3.70E-241;GenBody_Dmr;chr1:16479762-16479792;0.94;0;-0.94;7.90E-68;GenBody_Dmr;chr1:16480881-16481017;0.59;0.01;-0.58;4.05E-83	5.46773	57.6865	3.39922	7.83e-225	3.84e-223	GenBody_Dmr;chr1:16467347-16467508;0.97;0.66;-0.31;5.98E-41;GenBody_Dmr;chr1:16471732-16471761;0.52;0;-0.52;3.18E-108;GenBody_Dmr;chr1:16473035-16473144;0.98;0;-0.98;5.46E-228;GenBody_Dmr;chr1:16479762-16479792;0.94;0.04;-0.9;4.12E-57	Up	K05103	GO:0016021//integral to membrane	GO:0004714//transmembrane receptor protein tyrosine kinase activity;GO:0032559	GO:0001707//mesoderm formation;GO:0001944//vasculature development;GO:0006464//protein modification process;GO:0007169//transmembrane receptor protein tyrosine kinase signaling pathway;GO:0007399//nervous system development;GO:0010594//regulation of endothelial cell migration;GO:0012501//programmed cell death;GO:0022603//regulation of anatomical structure morphogenesis;GO:0023060;GO:0048468//cell…
EPHA4	NM_004438	8.37495	0.392516	-4.41526	8.13e-66	1.07e-64	GenBody_Dmr;chr2:222436220-222436456;0.01;0.91;0.9;0	8.37495	0.989308	-3.08159	8.31e-49	8.2e-48	GenBody_Dmr;chr2:222436220-222436500;0.01;0.58;0.57;0	Down	K05105	GO:0016021//integral to membrane;GO:0045202//synapse	GO:0004714//transmembrane receptor protein tyrosine kinase activity;GO:0005102//receptor binding;GO:0032559	GO:0006464//protein modification process;GO:0006935//chemotaxis;GO:0007167//enzyme linked receptor protein signaling pathway;GO:0008344//adult locomotory behavior;GO:0023060
EPHB1	NM_004441	0.01	3.85041	8.58887	7.59e-29	4.93e-28	Promoter_Dmr;chr3:134514086-134514882;0.83;0.03;-0.8;0;GenBody_Dmr;chr3:134514086-134514882;0.83;0.03;-0.8;0;GenBody_Dmr;chr3:134514934-134515500;0.88;0.26;-0.62;0;GenBody_Dmr;chr3:134515692-134515738;0.7;0.98;0.28;9.99E-88;GenBody_Dmr;chr3:134516230-134516385;0.59;0.97;0.38;3.55E-121;GenBody_Dmr;chr3:134630879-134630919;0.42;0.97;0.55;7.22E-55;GenBody_Dmr;chr3:134729639-134729694;0.12;0.92;0.8;5…	0.01	10.9887	10.1018	1.85e-80	2.88e-79	Promoter_Dmr;chr3:134513923-134515246;0.77;0.06;-0.71;0;GenBody_Dmr;chr3:134513923-134515246;0.77;0.06;-0.71;0;GenBody_Dmr;chr3:134515319-134515475;0.93;0.19;-0.74;0;GenBody_Dmr;chr3:134515692-134515738;0.7;0.93;0.23;4.66E-63;GenBody_Dmr;chr3:134516230-134516385;0.59;0.97;0.38;6.81E-120;GenBody_Dmr;chr3:134630879-134630919;0.42;0.96;0.54;7.46E-37;GenBody_Dmr;chr3:134741002-134741104;0.41;0.98;0.5…	Up	K05110	GO:0016021//integral to membrane;GO:0044424//intracellular part	GO:0005003//ephrin receptor activity;GO:0032559	GO:0006468//protein phosphorylation;GO:0007154//cell communication;GO:0007167//enzyme linked receptor protein signaling pathway;GO:0007411//axon guidance;GO:0021554//optic nerve development;GO:0021955//central nervous system neuron axonogenesis;GO:0023060;GO:0048592//eye morphogenesis
EPHB2	NM_017449	1.5524	9.23465	2.57255	6.19e-35	4.7e-34	GenBody_Dmr;chr1:23038076-23038242;0.91;0;-0.91;0;GenBody_Dmr;chr1:23066408-23066510;0.97;0.01;-0.96;3.03E-132;GenBody_Dmr;chr1:23203534-23203612;0.96;0.63;-0.33;7.91E-33	1.5524	5.98045	1.94575	1.03e-16	4.41e-16	GenBody_Dmr;chr1:23038076-23038242;0.91;0.01;-0.9;0;GenBody_Dmr;chr1:23066408-23066510;0.97;0;-0.97;4.75E-97;GenBody_Dmr;chr1:23203534-23203604;0.94;0.61;-0.33;3.92E-25	Up	K05111	GO:0016021//integral to membrane;GO:0044297//cell body	GO:0005003//ephrin receptor activity;GO:0005515//protein binding;GO:0032559	GO:0006468//protein phosphorylation;GO:0007169//transmembrane receptor protein tyrosine kinase signaling pathway;GO:0007411//axon guidance;GO:0007611//learning or memory;GO:0010769//regulation of cell morphogenesis involved in differentiation;GO:0021554//optic nerve development;GO:0021955//central nervous system neuron axonogenesis;GO:0031345//negative regulation of cell projection organization;G…
EPHB3	NM_004443	4.07398	1.45226	-1.48814	1.12e-07	3.08e-07	GenBody_Dmr;chr3:184279787-184280825;0.09;0.88;0.79;0	4.07398	0.650563	-2.64668	1.64e-14	6.4e-14	GenBody_Dmr;chr3:184279787-184280825;0.09;0.85;0.76;0	Down	K05112	GO:0016021//integral to membrane	GO:0005003//ephrin receptor activity;GO:0032559	GO:0006464//protein modification process;GO:0007167//enzyme linked receptor protein signaling pathway;GO:0007411//axon guidance;GO:0021955//central nervous system neuron axonogenesis;GO:0023060
EPHB4	NM_004444	39.3923	8.31235	-2.24458	2.65e-110	5.86e-109	Promoter_Dmr;chr7:100426098-100426211;0.98;0.02;-0.96;3.86E-211	39.3923	5.80924	-2.76149	1.03e-137	2.72e-136	Promoter_Dmr;chr7:100426098-100426211;0.98;0.44;-0.54;9.06E-113;GenBody_Dmr;chr7:100400277-100400308;0.56;0.85;0.29;2.32E-23	Down	K05113	GO:0016021//integral to membrane	GO:0004714//transmembrane receptor protein tyrosine kinase activity;GO:0032559	GO:0006464//protein modification process;GO:0007167//enzyme linked receptor protein signaling pathway;GO:0022603//regulation of anatomical structure morphogenesis;GO:0023060
EPN3	NM_017957	15.9708	0.29232	-5.77174	1.04e-88	1.86e-87	GenBody_Dmr;chr17:48618958-48619764;0.98;0.04;-0.94;0	15.9708	0.149657	-6.73763	1.22e-91	2.17e-90	GenBody_Dmr;chr17:48618958-48619764;0.98;0.03;-0.95;0	Down	K12471	GO:0030135//coated vesicle	GO:0005488//binding	-
ERBB2IP	NM_018695	13.8997	45.1484	1.69962	1.59e-137	4.41e-136	GenBody_Dmr;chr5:65226326-65226426;0.95;0;-0.95;6.45E-255	13.8997	43.6398	1.65059	1.97e-126	4.78e-125	GenBody_Dmr;chr5:65226326-65226426;0.95;0.02;-0.93;3.35E-165	Up	K12796	GO:0005578//proteinaceous extracellular matrix;GO:0009925//basal plasma membrane;GO:0043231//intracellular membrane-bounded organelle	GO:0005102//receptor binding;GO:0005198//structural molecule activity	GO:0006886//intracellular protein transport;GO:0007010//cytoskeleton organization;GO:0007169//transmembrane receptor protein tyrosine kinase signaling pathway;GO:0008105//asymmetric protein localization;GO:0023060;GO:0035088//establishment or maintenance of apical/basal cell polarity;GO:0040007//growth
ERBB4	NM_005235	2.41839	0.064367	-5.23158	1.08e-39	9.05e-39	Promoter_Dmr;chr2:213403185-213403561;0.01;0.71;0.7;0;GenBody_Dmr;chr2:213402503-213402781;0.01;0.98;0.97;5.80E-268;GenBody_Dmr;chr2:213403185-213403561;0.01;0.71;0.7;0	2.41839	0.01	-7.9179	4.31e-45	4e-44	Promoter_Dmr;chr2:213403185-213403324;0.02;0.94;0.92;0;Promoter_Dmr;chr2:213403444-213403541;0.01;0.49;0.48;9.93E-202;GenBody_Dmr;chr2:213402503-213402781;0.01;0.97;0.96;0;5-UTR_dmr;chr2:213403185-213403324;0.02;0.94;0.92;0	Down	K05085	GO:0031224//intrinsic to membrane;GO:0043231//intracellular membrane-bounded organelle;GO:0044430//cytoskeletal part;GO:0044459//plasma membrane part	GO:0004713//protein tyrosine kinase activity;GO:0004871//signal transducer activity;GO:0032559	GO:0000302//response to reactive oxygen species;GO:0006468//protein phosphorylation;GO:0007167//enzyme linked receptor protein signaling pathway;GO:0008284//positive regulation of cell proliferation;GO:0009887//organ morphogenesis;GO:0010468//regulation of gene expression;GO:0010828//positive regulation of glucose transport;GO:0016477//cell migration;GO:0021700//developmental maturation;GO:003090…
ERG	NM_001243428	0.189491	1.39023	2.87512	2.88e-07	7.68e-07	Promoter_Dmr;chr21:40032407-40032992;0.85;0.43;-0.42;0;GenBody_Dmr;chr21:40032407-40032992;0.85;0.43;-0.42;0	0.189491	0.884869	2.22333	0.000471454	0.000961768	Promoter_Dmr;chr21:40032390-40032992;0.86;0.49;-0.37;0;GenBody_Dmr;chr21:40032390-40032992;0.86;0.49;-0.37;0	Up	K09435	GO:0032991//macromolecular complex;GO:0043231//intracellular membrane-bounded organelle	GO:0001071//nucleic acid binding transcription factor activity;GO:0003677//DNA binding;GO:0060089	GO:0006351//transcription, DNA-dependent;GO:0006464//protein modification process;GO:0010468//regulation of gene expression;GO:0023060;GO:0032501//multicellular organismal process
ERG	NM_004449	0.189491	1.39023	2.87512	2.88e-07	7.68e-07	Promoter_Dmr;chr21:40033379-40033613;0.32;0.08;-0.24;4.04E-80;Promoter_Dmr;chr21:40033620-40033630;0.39;0.66;0.27;1.89E-14;GenBody_Dmr;chr21:40033379-40033613;0.32;0.08;-0.24;4.04E-80;5-UTR_dmr;chr21:40033620-40033630;0.39;0.66;0.27;1.89E-14	0.189491	0.884869	2.22333	0.000471454	0.000961768	Promoter_Dmr;chr21:40033379-40033555;0.29;0.08;-0.21;2.68E-62;GenBody_Dmr;chr21:40033379-40033555;0.29;0.08;-0.21;2.68E-62	Up	K09435	GO:0032991//macromolecular complex;GO:0043231//intracellular membrane-bounded organelle	GO:0001071//nucleic acid binding transcription factor activity;GO:0003677//DNA binding;GO:0060089	GO:0006351//transcription, DNA-dependent;GO:0006464//protein modification process;GO:0010468//regulation of gene expression;GO:0023060;GO:0032501//multicellular organismal process
ERLIN1	NM_001100626	11.3478	27.5696	1.28066	7.07e-29	4.6e-28	Promoter_Dmr;chr10:101946759-101946839;0.96;0.12;-0.84;4.93E-219	11.3478	28.9135	1.34933	2.69e-32	1.87e-31	Promoter_Dmr;chr10:101946759-101946839;0.96;0.43;-0.53;1.15E-99	Up	K04467;K01529	GO:0031090//organelle membrane;GO:0031224//intrinsic to membrane;GO:0043231//intracellular membrane-bounded organelle	GO:0005488//binding	GO:0043161//proteasomal ubiquitin-dependent protein catabolic process
ESPNL	NM_194312	0.01	1.96952	7.6217	4.38e-15	1.76e-14	GenBody_Dmr;chr2:239036198-239036380;0.88;0.46;-0.42;3.51E-87	0.01	3.06698	8.26067	6.06e-23	3.25e-22	GenBody_Dmr;chr2:239014672-239014715;0.43;0.64;0.21;8.84E-08;GenBody_Dmr;chr2:239036198-239036380;0.88;0.46;-0.42;1.63E-91	Up	K10380;K10466	-	-	-
ESPN	NM_031475	9.22129	0.925114	-3.31726	5.93e-33	4.27e-32	Promoter_Dmr;chr1:6484511-6484897;0.01;0.9;0.89;0;GenBody_Dmr;chr1:6485264-6485669;0.32;0.97;0.65;7.86E-129;GenBody_Dmr;chr1:6487618-6487692;0.14;0.93;0.79;1.84E-107;GenBody_Dmr;chr1:6508429-6509220;0.98;0.02;-0.96;0;GenBody_Dmr;chr1:6515491-6515517;0.7;0.98;0.28;1.07E-25	9.22129	0.557204	-4.04869	6.58e-38	5.22e-37	Promoter_Dmr;chr1:6484365-6484897;0.01;0.55;0.54;3.45E-267;GenBody_Dmr;chr1:6485264-6485669;0.32;0.98;0.66;1.85E-158;GenBody_Dmr;chr1:6487618-6487692;0.14;0.92;0.78;1.61E-103;GenBody_Dmr;chr1:6508697-6509345;0.98;0.03;-0.95;0;GenBody_Dmr;chr1:6515491-6515517;0.7;0.99;0.29;1.69E-39	Down	K10380	GO:0005884//actin filament;GO:0005902//microvillus	GO:0003779//actin binding;GO:0019904//protein domain specific binding	GO:0007610//behavior;GO:0010639;GO:0051017//actin filament bundle assembly
ESR1	NM_000125	20.8919	0.0891517	-7.87246	5.46e-205	2.5e-203	GenBody_Dmr;chr6:152129307-152129749;0;0.98;0.98;0;GenBody_Dmr;chr6:152130310-152130360;0.39;0.98;0.59;5.24E-131;5-UTR_dmr;chr6:152128823-152128985;0.01;0.97;0.96;0	20.8919	0.0912846	-7.83835	1.99e-201	8.55e-200	GenBody_Dmr;chr6:152129307-152129749;0;0.99;0.99;0;GenBody_Dmr;chr6:152130310-152130360;0.39;0.98;0.59;1.10E-198;5-UTR_dmr;chr6:152128823-152128985;0.01;0.98;0.97;0	Down	K08550	GO:0033267//axon part;GO:0042383//sarcolemma;GO:0043025//neuronal cell body;GO:0043231//intracellular membrane-bounded organelle;GO:0043234//protein complex	GO:0001071//nucleic acid binding transcription factor activity;GO:0003707//steroid hormone receptor activity;GO:0005515//protein binding;GO:0008289//lipid binding;GO:0010843;GO:0030234//enzyme regulator activity;GO:0046914//transition metal ion binding	GO:0001541//ovarian follicle development;GO:0001649//osteoblast differentiation;GO:0006351//transcription, DNA-dependent;GO:0008202//steroid metabolic process;GO:0008284//positive regulation of cell proliferation;GO:0010628//positive regulation of gene expression;GO:0023060;GO:0030518//intracellular steroid hormone receptor signaling pathway;GO:0030855//epithelial cell differentiation;GO:0033598/…
ESR1	NM_001122740	20.8919	0.0891517	-7.87246	5.46e-205	2.5e-203	Promoter_Dmr;chr6:152128823-152128985;0.01;0.97;0.96;0	20.8919	0.0912846	-7.83835	1.99e-201	8.55e-200	Promoter_Dmr;chr6:152128823-152128985;0.01;0.98;0.97;0	Down	K08550	GO:0033267//axon part;GO:0042383//sarcolemma;GO:0043025//neuronal cell body;GO:0043231//intracellular membrane-bounded organelle;GO:0043234//protein complex	GO:0001071//nucleic acid binding transcription factor activity;GO:0003707//steroid hormone receptor activity;GO:0005515//protein binding;GO:0008289//lipid binding;GO:0010843;GO:0030234//enzyme regulator activity;GO:0046914//transition metal ion binding	GO:0001541//ovarian follicle development;GO:0001649//osteoblast differentiation;GO:0006351//transcription, DNA-dependent;GO:0008202//steroid metabolic process;GO:0008284//positive regulation of cell proliferation;GO:0010628//positive regulation of gene expression;GO:0023060;GO:0030518//intracellular steroid hormone receptor signaling pathway;GO:0030855//epithelial cell differentiation;GO:0033598/…
ESRP1	NM_017697	64.9773	1.31265	-5.62938	0	0	GenBody_Dmr;chr8:95653926-95654716;0;0.98;0.98;0	64.9773	0.258472	-7.97379	0	0	GenBody_Dmr;chr8:95653926-95654716;0;0.97;0.97;0	Down	K12898	GO:0043231//intracellular membrane-bounded organelle	GO:0003723//RNA binding	GO:0008380//RNA splicing
ESRP2	NM_024939	34.9449	0.47787	-6.19232	3.1e-201	1.36e-199	Promoter_Dmr;chr16:68269056-68270253;0;0.97;0.97;0;GenBody_Dmr;chr16:68269056-68270253;0;0.97;0.97;0	34.9449	0.538233	-6.02071	4.82e-196	1.98e-194	Promoter_Dmr;chr16:68269056-68270253;0;0.91;0.91;0;GenBody_Dmr;chr16:68269056-68270253;0;0.91;0.91;0	Down	K12898	GO:0043231//intracellular membrane-bounded organelle	GO:0003723//RNA binding	GO:0008380//RNA splicing
ESYT3	NM_031913	0.348504	3.54157	3.34514	1.05e-16	4.5e-16	Promoter_Dmr;chr3:138153299-138153395;0.78;0.01;-0.77;0	0.348504	2.4765	2.82905	2.18e-10	6.96e-10	Promoter_Dmr;chr3:138153299-138153395;0.78;0;-0.78;0	Up	K00923	GO:0031224//intrinsic to membrane	-	-
ETHE1	NM_014297	8.3232	44.7961	2.42816	5.48e-32	3.86e-31	GenBody_Dmr;chr19:44022624-44022796;0.95;0.02;-0.93;1.32E-41;GenBody_Dmr;chr19:44023352-44023456;0.93;0.04;-0.89;6.18E-156;GenBody_Dmr;chr19:44030617-44030839;0.47;0;-0.47;4.81E-247	8.3232	41.442	2.31588	6.28e-28	3.91e-27	GenBody_Dmr;chr19:44022624-44022796;0.95;0.04;-0.91;7.80E-28;GenBody_Dmr;chr19:44023352-44023456;0.93;0.05;-0.88;2.75E-140;GenBody_Dmr;chr19:44030617-44030839;0.47;0;-0.47;2.13E-254	Up	K01069	GO:0031980	GO:0003824//catalytic activity;GO:0043169//cation binding	-
ETS1	NM_001143820	0.0739457	72.6526	9.94033	0	0	GenBody_Dmr;chr11:128419286-128419563;0.51;0.96;0.45;2.06E-166	0.0739457	56.9002	9.58775	0	0	GenBody_Dmr;chr11:128419286-128419563;0.51;0.96;0.45;1.36E-109	Up	K02678	GO:0000267//cell fraction;GO:0043231//intracellular membrane-bounded organelle;GO:0043234//protein complex	GO:0001071//nucleic acid binding transcription factor activity;GO:0003677//DNA binding;GO:0005515//protein binding;GO:0030528//transcription regulator activity	GO:0008283//cell proliferation;GO:0009605//response to external stimulus;GO:0010551;GO:0010557;GO:0012502//induction of programmed cell death;GO:0016477//cell migration;GO:0021536//diencephalon development;GO:0022602//ovulation cycle process;GO:0022617//extracellular matrix disassembly;GO:0030575;GO:0034097//response to cytokine stimulus;GO:0034405//response to fluid shear stress;GO:0034614//cell…
ETS1	NM_005238	0.0739457	72.6526	9.94033	0	0	Promoter_Dmr;chr11:128391795-128392435;0.53;0;-0.53;0;GenBody_Dmr;chr11:128391795-128392435;0.53;0;-0.53;0	0.0739457	56.9002	9.58775	0	0	Promoter_Dmr;chr11:128392090-128392435;0.56;0.01;-0.55;0;GenBody_Dmr;chr11:128392090-128392435;0.56;0.01;-0.55;0	Up	K02678	GO:0000267//cell fraction;GO:0043231//intracellular membrane-bounded organelle;GO:0043234//protein complex	GO:0001071//nucleic acid binding transcription factor activity;GO:0003677//DNA binding;GO:0005515//protein binding;GO:0030528//transcription regulator activity	GO:0008283//cell proliferation;GO:0009605//response to external stimulus;GO:0010551;GO:0010557;GO:0012502//induction of programmed cell death;GO:0016477//cell migration;GO:0021536//diencephalon development;GO:0022602//ovulation cycle process;GO:0022617//extracellular matrix disassembly;GO:0030575;GO:0034097//response to cytokine stimulus;GO:0034405//response to fluid shear stress;GO:0034614//cell…
[truncated: 1,701 more rows]

## Sheet: Table S3
Table S3. Enrichment of PC(left) and KEGG(right) pathways after integration of RRBS and mRNA-Seq.
[truncated: 1,172 more rows]

## Sheet: Table S4
Table S4. Integrated data between mRNA-Seq and sRNA-Seq in comparison of chemoresistant versus chemosensitive cells.
a.Examples of EMT/motility-related miRNAs differentially expressed and with DMR
[truncated: 287 more rows]

## Sheet: Table S5
Table S5. Integrated data between RRBS and sRNA-Seq in comparison of chemoresistant versus chemosensitive cells.
[truncated: 35 more rows]

[truncated: 3 more sheets: Table S6, Table S7, Table S8]
